# Supplementary material for: Teladorsagia Circumcincta Galectin-Mucosal Interactome in Sheep
Source: Vet Sci. 2021 Oct 4;8(10):216. doi: 10.3390/vetsci8100216 (PMC8540209; doi:10.3390/vetsci8100216)
Supplement: Supplementary file 1 [file vetsci-08-00216-s001.zip]

Archive with 10 entries (10 files):
- fig S2 cd.png
- __MACOSX/._fig S2 cd.png
- fig S1 MS.png
- __MACOSX/._fig S1 MS.png
- Table S1.xlsx
- __MACOSX/._Table S1.xlsx
- Table S3.xlsx
- __MACOSX/._Table S3.xlsx
- Table S2.xlsx
- __MACOSX/._Table S2.xlsx
