# Supplementary material for: Teladorsagia Circumcincta Galectin-Mucosal Interactome in Sheep
Source: Vet Sci. 2021 Oct 4;8(10):216. doi: 10.3390/vetsci8100216 (PMC8540209; doi:10.3390/vetsci8100216)
Supplement: Supplementary file 1 [file vetsci-08-00216-s001.zip › Table S1.xlsx]

## Sheet: Whole tissue
Supplementary Table S1. Sheep proteins that were identified in the resin control
Protein.IDs	Fasta.headers	Peptides	Unique.peptides	LFQ.intensity.WT1	LFQ.intensity.WT2	LFQ.intensity.WT3	LFQ.intensity.WT1_C	LFQ.intensity.WT2_C	LFQ.intensity.WT3_C	logFC	AveExpr	t	P.Value	adj.P.Val	B
W5PNS4;W5P1C7	tr|W5PNS4|W5PNS4_SHEEP 60S ribosomal protein L13 OS=Ovis aries (Sheep) OX=9940 GN=ENSOARG00000011291 PE=3 SV=1;tr|W5P1C7|W5P1C7_SHEEP 60S ribosomal protein L13 OS=Ovis aries (Sheep) OX=9940 GN=ENSOARG00000003957 PE=3 SV=1	1	1	NA	NA	NA	NA	NA	17.7806494714415	NA	17.7806494714415	NA	NA	NA	NA
W5QCP8	tr|W5QCP8|W5QCP8_SHEEP KIAA1324 OS=Ovis aries (Sheep) OX=9940 GN=KIAA1324 PE=4 SV=1	26	26	25.7462201027803	25.7254491717153	25.158093724141	18.7185782945633	18.8509498450775	18.5593154313541	1.63214486668739	22.9425068616156	1.01389011043689	0.327886549893311	0.643869589527051	-5.67185778848985
W5Q519	tr|W5Q519|W5Q519_SHEEP Eukaryotic translation initiation factor 3 subunit M OS=Ovis aries (Sheep) OX=9940 GN=EIF3M PE=3 SV=1	1	1	NA	NA	NA	NA	NA	18.8087754379291	NA	18.8087754379291	NA	NA	NA	NA
W5Q4L0;W5P1D6	tr|W5Q4L0|W5Q4L0_SHEEP Uncharacterized protein OS=Ovis aries (Sheep) OX=9940 GN=ENSOARG00000016439 PE=4 SV=1;tr|W5P1D6|W5P1D6_SHEEP Uncharacterized protein OS=Ovis aries (Sheep) OX=9940 GN=ENSOARG00000003965 PE=4 SV=1	2	1	NA	NA	NA	NA	NA	19.0015090461676	NA	19.0015090461676	NA	NA	NA	NA
W5PNT5	tr|W5PNT5|W5PNT5_SHEEP PCI domain-containing protein OS=Ovis aries (Sheep) OX=9940 GN=PSMD6 PE=4 SV=1	1	1	NA	NA	NA	NA	NA	19.1563221425742	NA	19.1563221425742	NA	NA	NA	NA
W5PPT7	tr|W5PPT7|W5PPT7_SHEEP S10_plectin domain-containing protein OS=Ovis aries (Sheep) OX=9940 GN=ENSOARG00000011629 PE=4 SV=1	3	1	NA	NA	NA	NA	NA	19.2683751237279	NA	19.2683751237279	NA	NA	NA	NA
W5Q4U2	tr|W5Q4U2|W5Q4U2_SHEEP Uncharacterized protein OS=Ovis aries (Sheep) OX=9940 GN=CPT1A PE=3 SV=1	2	2	20.2060881209931	20.3831719130779	20.4657681476025	NA	NA	19.3466304722247	1.23294059438688	20.716884960668	1.8498028133401	0.0941954087270886	0.427019186229468	-4.48449525526198
W5P8R0;W5PIC8	tr|W5P8R0|W5P8R0_SHEEP Uncharacterized protein OS=Ovis aries (Sheep) OX=9940 GN=NDUFA4 PE=4 SV=1;tr|W5PIC8|W5PIC8_SHEEP Uncharacterized protein OS=Ovis aries (Sheep) OX=9940 GN=ENSOARG00000009497 PE=4 SV=1	6	6	22.0850951352818	22.4463180160595	22.4485575378808	NA	18.6269479607936	19.399316373304	0.280990198088471	21.1545143854395	0.260753217908578	0.798380203145112	0.899380108362265	-6.09983283944606
W5Q0S2	tr|W5Q0S2|W5Q0S2_SHEEP Glutaminyl-tRNA synthetase OS=Ovis aries (Sheep) OX=9940 GN=QARS PE=3 SV=1	1	1	NA	NA	NA	NA	NA	19.4630189598445	NA	19.4630189598445	NA	NA	NA	NA
W5P5P6	tr|W5P5P6|W5P5P6_SHEEP CSD_1 domain-containing protein OS=Ovis aries (Sheep) OX=9940 GN=CARHSP1 PE=4 SV=1	1	1	NA	NA	NA	NA	NA	19.5051405460606	NA	19.5051405460606	NA	NA	NA	NA
W5NWK8	tr|W5NWK8|W5NWK8_SHEEP S_100 domain-containing protein OS=Ovis aries (Sheep) OX=9940 GN=S100A14 PE=3 SV=1	1	1	NA	NA	NA	NA	NA	19.541831835347	NA	19.541831835347	NA	NA	NA	NA
W5P887	tr|W5P887|W5P887_SHEEP Cystatin domain-containing protein OS=Ovis aries (Sheep) OX=9940 GN=CST3 PE=3 SV=1	1	1	NA	NA	NA	NA	NA	19.5958750090438	NA	19.5958750090438	NA	NA	NA	NA
W5NZ70	tr|W5NZ70|W5NZ70_SHEEP Galectin 3 binding protein OS=Ovis aries (Sheep) OX=9940 GN=LGALS3BP PE=4 SV=1	9	9	23.3429027758438	23.0705071300802	23.0109659311979	20.5423956849552	19.8079998650674	19.652636717966	0.370324482882054	21.739563994586	0.351014088143473	0.73121812328949	0.877666430694553	-6.07167845344409
W5PGM8	tr|W5PGM8|W5PGM8_SHEEP Tetraspanin 13 OS=Ovis aries (Sheep) OX=9940 GN=TSPAN13 PE=3 SV=1	2	2	23.76594405933	23.047364196879	22.500363800078	19.8473491069213	NA	19.7032944473394	0.353698935613526	21.9657898142624	0.372014872005145	0.715893749085241	0.866486285300583	-6.06395827745154
W5PW39	tr|W5PW39|W5PW39_SHEEP Lamin B2 OS=Ovis aries (Sheep) OX=9940 GN=LMNB2 PE=3 SV=1	2	2	NA	NA	NA	NA	19.7684831915893	19.7480159793885	1.08395935611158	20.1195693708594	1.4524579220739	0.206555034006741	0.568440670567711	-4.64247413155395
W5P6S8	tr|W5P6S8|W5P6S8_SHEEP Cobl domain-containing protein OS=Ovis aries (Sheep) OX=9940 GN=COBLL1 PE=4 SV=1	1	1	NA	NA	NA	NA	NA	19.7879893708794	NA	19.7879893708794	NA	NA	NA	NA
W5Q4E0	tr|W5Q4E0|W5Q4E0_SHEEP Uncharacterized protein OS=Ovis aries (Sheep) OX=9940 GN=ENSOARG00000016375 PE=4 SV=1	1	1	NA	NA	NA	NA	NA	19.8241540540095	NA	19.8241540540095	NA	NA	NA	NA
W5PAX2	tr|W5PAX2|W5PAX2_SHEEP SH3 domain binding glutamate rich protein like 2 OS=Ovis aries (Sheep) OX=9940 GN=SH3BGRL2 PE=4 SV=1	1	1	NA	NA	NA	NA	NA	19.8587026873429	NA	19.8587026873429	NA	NA	NA	NA
W5P770;W5PM22;W5PFD9;W5QGA4;W5P9T5	tr|W5P770|W5P770_SHEEP Uncharacterized protein OS=Ovis aries (Sheep) OX=9940 GN=ENSOARG00000005853 PE=3 SV=1;tr|W5PM22|W5PM22_SHEEP Uncharacterized protein OS=Ovis aries (Sheep) OX=9940 GN=ENSOARG00000010716 PE=3 SV=1;tr|W5PFD9|W5PFD9_SHEEP Uncharacterized	4	4	23.0546438548451	22.0464456050418	22.2846006427685	19.2278372680505	NA	19.9040572846266	-0.647439187742098	20.9503682832071	-0.785450226620697	0.446312182147112	0.740225082585454	-5.82533838871314
W5QDT2	tr|W5QDT2|W5QDT2_SHEEP Splicing factor proline and glutamine rich OS=Ovis aries (Sheep) OX=9940 GN=SFPQ PE=4 SV=1	3	2	21.5096268277392	21.5567617665866	21.8301706557874	NA	NA	19.9380178754243	0.211112526256546	21.3353117971383	0.457196193351265	0.655723483197361	0.832936996549194	-5.96748794697006
W5PZ59;W5P731	tr|W5PZ59|W5PZ59_SHEEP Core histone macro-H2A OS=Ovis aries (Sheep) OX=9940 GN=H2AFY PE=4 SV=1	4	4	21.4351100152746	22.0394140342357	22.1043011978211	NA	19.66648424339	19.9717348685121	1.25163465265922	21.6692261981763	2.21052865681231	0.0473067945128601	0.366682182158897	-4.00436357773621
W5NVX6	tr|W5NVX6|W5NVX6_SHEEP Tetraspanin OS=Ovis aries (Sheep) OX=9940 GN=TSPAN1 PE=3 SV=1	1	1	NA	NA	NA	NA	NA	20.0187537792046	NA	20.0187537792046	NA	NA	NA	NA
W5PCD9	tr|W5PCD9|W5PCD9_SHEEP EMAP like 4 OS=Ovis aries (Sheep) OX=9940 GN=EML4 PE=4 SV=1	1	1	NA	NA	NA	NA	NA	20.039733612844	NA	20.039733612844	NA	NA	NA	NA
W5P7N1	tr|W5P7N1|W5P7N1_SHEEP Sterol carrier protein 2 OS=Ovis aries (Sheep) OX=9940 GN=SCP2 PE=4 SV=1	1	1	NA	NA	NA	NA	NA	20.0628639613969	NA	20.0628639613969	NA	NA	NA	NA
D8X187	tr|D8X187|D8X187_SHEEP SERPIN domain-containing protein OS=Ovis aries (Sheep) OX=9940 GN=SERPINB1 PE=2 SV=1	5	5	19.8102162517643	21.9149490520721	21.8517390526852	NA	20.192547827996	20.0848411747441	-1.4255746731241	20.3635516223883	-2.0602931953971	0.0695858569397611	0.402352475590389	-4.09555128702169
W5QBV7	tr|W5QBV7|W5QBV7_SHEEP Link domain-containing protein OS=Ovis aries (Sheep) OX=9940 GN=CD44 PE=4 SV=1	3	3	21.567665096163	23.6854725273392	22.4961986496215	20.8809665806744	20.2580450919441	20.1021601415456	-1.26435755280562	20.9926749934257	-1.89951646561259	0.0818748007041228	0.408941041257974	-4.46613006553139
W5QHD8	tr|W5QHD8|W5QHD8_SHEEP 26S proteasome non-ATPase regulatory subunit 2 OS=Ovis aries (Sheep) OX=9940 GN=PSMD2 PE=3 SV=1	1	1	NA	NA	NA	NA	NA	20.1248556606041	NA	20.1248556606041	NA	NA	NA	NA
W5P2C3	tr|W5P2C3|W5P2C3_SHEEP Uncharacterized protein OS=Ovis aries (Sheep) OX=9940 GN=ENSOARG00000004272 PE=3 SV=1	20	2	NA	NA	NA	NA	NA	20.1477396127839	NA	20.1477396127839	NA	NA	NA	NA
W5P1J8;W5NQ21;W5NQS5	tr|W5P1J8|W5P1J8_SHEEP Amine oxidase OS=Ovis aries (Sheep) OX=9940 GN=LOC101113086 PE=3 SV=1	5	3	23.9678770073546	22.8629177379021	23.4797015840807	20.1215637186049	20.0448001258402	20.1703485404054	0.930990412606025	22.0848649232333	0.997073097758953	0.340233657749056	0.652550707682806	-5.50203829402918
W5QE09;Q6Q312;W5PR95	tr|W5QE09|W5QE09_SHEEP 40S ribosomal protein S26 OS=Ovis aries (Sheep) OX=9940 GN=RPS26 PE=3 SV=1;sp|Q6Q312|RS26_SHEEP 40S ribosomal protein S26 OS=Ovis aries (Sheep) OX=9940 GN=RPS26 PE=3 SV=3;tr|W5PR95|W5PR95_SHEEP 40S ribosomal protein S26 OS=Ovis aries	2	2	23.323319268852	22.3487355100324	22.8370659679296	NA	19.5426221341921	20.1943001530044	-0.0421094378194695	21.6262398225369	-0.051152403809124	0.959984085823919	0.979259464365295	-6.13332784880858
W5P669	tr|W5P669|W5P669_SHEEP Tubulin beta chain OS=Ovis aries (Sheep) OX=9940 GN=TUBB4A PE=3 SV=1	15	0	NA	20.9409449719592	22.0260159798343	NA	NA	20.2175626734224	0.168748778529874	21.1579357485176	0.328726499327785	0.749915329598539	0.886155871310754	-5.86050463298117
W5PKM6	tr|W5PKM6|W5PKM6_SHEEP Phospholipid-transporting ATPase OS=Ovis aries (Sheep) OX=9940 GN=ATP11C PE=3 SV=1	1	1	NA	NA	NA	NA	NA	20.2373351839011	NA	20.2373351839011	NA	NA	NA	NA
W5Q1R1	tr|W5Q1R1|W5Q1R1_SHEEP Vacuolar protein sorting-associated protein 35 OS=Ovis aries (Sheep) OX=9940 GN=VPS35 PE=3 SV=1	2	2	20.0833623381598	NA	NA	NA	NA	20.254708118775	-0.0649107580517274	20.1257613897663	-0.106303573408029	0.917971734916689	0.962728234730139	-5.79456285760678
W5QIU5	tr|W5QIU5|W5QIU5_SHEEP Glia maturation factor OS=Ovis aries (Sheep) OX=9940 GN=GMFB PE=3 SV=1	2	2	19.7388782465672	21.766925492222	NA	NA	20.3629382641109	20.2670071244027	-0.52467289478372	20.2716008344338	-1.14220684173097	0.280083243304604	0.60935131398619	-5.35745707731401
W5P5C1	tr|W5P5C1|W5P5C1_SHEEP Plug_translocon domain-containing protein OS=Ovis aries (Sheep) OX=9940 GN=SEC61A1 PE=3 SV=1	4	4	21.3719111288463	20.7899695929947	20.6795790599438	NA	NA	20.2836651480147	1.20719204028676	21.5055964566219	2.44155342814213	0.0311304086557595	0.310473942326775	-3.61891544037324
B0FZL9	tr|B0FZL9|B0FZL9_SHEEP RRM domain-containing protein OS=Ovis aries (Sheep) OX=9940 GN=SRSF3 PE=2 SV=1	2	2	20.4741674066479	20.3257932728632	NA	NA	20.0722729074613	20.2996956324421	0.619807188371876	20.6373196317269	1.38621737841122	0.193233844700126	0.561696227716624	-5.12971434812571
W5NVB9	tr|W5NVB9|W5NVB9_SHEEP Actin-related protein 2/3 complex subunit 5 OS=Ovis aries (Sheep) OX=9940 GN=ARPC5 PE=3 SV=1	1	1	NA	NA	NA	NA	NA	20.314488361593	NA	20.314488361593	NA	NA	NA	NA
W5PGL9	tr|W5PGL9|W5PGL9_SHEEP Tr-type G domain-containing protein OS=Ovis aries (Sheep) OX=9940 GN=ENSOARG00000008927 PE=4 SV=1	5	1	NA	NA	NA	NA	NA	20.3270341117617	NA	20.3270341117617	NA	NA	NA	NA
W5QIA8	tr|W5QIA8|W5QIA8_SHEEP Tyrosine--tRNA ligase OS=Ovis aries (Sheep) OX=9940 GN=YARS PE=3 SV=1	1	1	NA	NA	NA	NA	NA	20.3475433490184	NA	20.3475433490184	NA	NA	NA	NA
W5PYS9	tr|W5PYS9|W5PYS9_SHEEP Arginyl-tRNA synthetase OS=Ovis aries (Sheep) OX=9940 GN=RARS PE=3 SV=1	4	4	20.9075059373495	21.6742319269068	22.0824424919383	NA	20.4332430813333	20.3635884775651	-0.28165499862504	20.9670223836297	-0.580361120546934	0.573409817281265	0.800206237549228	-5.8667258414752
W5QAY7	tr|W5QAY7|W5QAY7_SHEEP TRASH domain-containing protein OS=Ovis aries (Sheep) OX=9940 GN=RPL24 PE=4 SV=1	4	4	23.087442015406	21.8007996843351	22.9392138402681	21.9163701039719	NA	20.3808743902432	-0.605092674340948	21.6948894572043	-1.14145464549968	0.27433369151933	0.607105329161121	-5.49822553209315
W5P9J8	tr|W5P9J8|W5P9J8_SHEEP NAD(P)-bd_dom domain-containing protein OS=Ovis aries (Sheep) OX=9940 GN=BLVRB PE=4 SV=1	2	2	20.2234411135712	21.6146953628107	20.4317678856495	NA	20.5566532686509	20.3972013966746	-0.358158469788989	20.5424208141031	-0.718481648416149	0.490770612927625	0.759522890064683	-5.5770149450677
W5PDJ4	tr|W5PDJ4|W5PDJ4_SHEEP SGNH_hydro domain-containing protein OS=Ovis aries (Sheep) OX=9940 GN=PAFAH1B3 PE=4 SV=1	3	3	20.6981588614729	21.523592385037	20.9499553644518	NA	NA	20.4142491587389	-0.338242717103522	20.7515277779522	-0.817647605305998	0.434761903221376	0.732272532487049	-5.58396057599183
W5PUP9	tr|W5PUP9|W5PUP9_SHEEP Ubiquinol-cytochrome c reductase complex III subunit VII OS=Ovis aries (Sheep) OX=9940 GN=UQCRQ PE=1 SV=1	4	4	22.2557091996543	22.0104121419995	22.4379396772997	NA	19.603405179862	20.4280475837399	0.960647646687924	21.8710923819772	1.56120078956233	0.142555505087256	0.496237117183457	-4.99195107322657
W5Q648	tr|W5Q648|W5Q648_SHEEP Uncharacterized protein OS=Ovis aries (Sheep) OX=9940 GN=MATR3 PE=4 SV=1	5	5	21.6658079530482	22.1555903772583	22.2937777438814	21.3949391471401	20.6671087172765	20.4398962735717	0.275604564382135	21.5739889842204	0.536267186510443	0.60021563671211	0.811864911863758	-6.0341742081723
W5PUJ2	tr|W5PUJ2|W5PUJ2_SHEEP Lysosomal associated membrane protein 2 OS=Ovis aries (Sheep) OX=9940 GN=LAMP2 PE=3 SV=1	8	8	24.9225761702162	24.8851730895557	24.9900683645382	20.3202676918584	20.8625246085853	20.4529012063896	-0.0631058604439048	22.7073655916353	-0.0498718144649296	0.960931078668619	0.979259464365295	-6.17895529227067
W5Q665	tr|W5Q665|W5Q665_SHEEP IF rod domain-containing protein OS=Ovis aries (Sheep) OX=9940 GN=ENSOARG00000016951 PE=3 SV=1	11	1	NA	NA	NA	NA	NA	20.4741130426195	NA	20.4741130426195	NA	NA	NA	NA
W5PAT6	tr|W5PAT6|W5PAT6_SHEEP Uncharacterized protein OS=Ovis aries (Sheep) OX=9940 GN=ENSOARG00000007039 PE=4 SV=1	7	7	22.5013152084154	23.4965940199185	21.6381786061996	21.1848020087811	20.1413861467094	20.4902915619571	-0.454754591342258	21.348050629659	-0.661213663369235	0.519239887045794	0.7752313170594	-5.95939552289036
W5NUT0	tr|W5NUT0|W5NUT0_SHEEP Caveolae associated protein 1 OS=Ovis aries (Sheep) OX=9940 GN=CAVIN1 PE=4 SV=1	1	1	NA	NA	NA	NA	NA	20.505417445234	NA	20.505417445234	NA	NA	NA	NA
W5PY37	tr|W5PY37|W5PY37_SHEEP Enoyl-CoA hydratase domain containing 3 OS=Ovis aries (Sheep) OX=9940 GN=ECHDC3 PE=4 SV=1	2	2	NA	21.4642143861411	22.1599592244683	NA	NA	20.5211311028474	-0.69582884903167	20.9178823384645	-1.40252501182668	0.18844397184738	0.560311440988605	-5.06661277034727
W5PF65;W5PFC9	tr|W5PF65|W5PF65_SHEEP Transferrin OS=Ovis aries (Sheep) OX=9940 GN=TF PE=3 SV=1	7	3	20.373236772856	21.8590491342211	20.7479588420834	NA	20.9616274380713	20.539261226477	0.319420783619663	21.0381914754616	0.494928471423902	0.630422646907485	0.827291473485612	-5.91275726302997
W5QIU3	tr|W5QIU3|W5QIU3_SHEEP 4HBT domain-containing protein OS=Ovis aries (Sheep) OX=9940 GN=THEM4 PE=4 SV=1	1	1	NA	NA	NA	NA	NA	20.5543270808302	NA	20.5543270808302	NA	NA	NA	NA
W5P958	tr|W5P958|W5P958_SHEEP Isocitrate dehydrogenase [NAD] subunit, mitochondrial OS=Ovis aries (Sheep) OX=9940 GN=IDH3G PE=3 SV=1	2	2	NA	19.8884470758906	NA	NA	NA	20.5656939277214	0.842032004065402	20.5077478364945	1.06403556334231	0.336347753688254	0.65009850066877	-4.99408891825305
W5P094	tr|W5P094|W5P094_SHEEP Nidogen 1 OS=Ovis aries (Sheep) OX=9940 GN=NID1 PE=4 SV=1	16	16	23.7547977856702	24.7680335133303	26.0318259554155	20.348039738151	19.8458136356623	20.5792771665953	-0.777175033190098	22.2013699204147	-0.683836863172192	0.506121904080041	0.766647617254279	-5.89882759140314
W5P369	tr|W5P369|W5P369_SHEEP AP-2 complex subunit alpha OS=Ovis aries (Sheep) OX=9940 GN=AP2A2 PE=3 SV=1	3	1	20.584657738518	21.3048833501685	19.6736033647166	NA	NA	20.596566409836	-0.375709422358554	20.3312002589439	-0.691068203056816	0.503896985808377	0.766087287367208	-5.79695848018967
W5Q3E0	tr|W5Q3E0|W5Q3E0_SHEEP Ig-like domain-containing protein OS=Ovis aries (Sheep) OX=9940 GN=THY1 PE=4 SV=1	2	2	20.8545364137568	20.4836963610535	20.5044129193553	NA	NA	20.6137352596891	0.525491919825797	20.7892592117389	1.03324199888143	0.331859174157383	0.643869589527051	-5.29012994479545
W5PEC5	tr|W5PEC5|W5PEC5_SHEEP Dolichyl-diphosphooligosaccharide--protein glycosyltransferase subunit 1 OS=Ovis aries (Sheep) OX=9940 GN=LOC101123268 PE=3 SV=1	4	2	21.1396348458534	21.9646186295962	22.0443854257196	20.0282886990266	20.7417165156783	20.6275677447156	1.38720442754547	21.784637523871	3.5165716072008	0.00343417916853819	0.19759738600512	-1.70834597400553
W5NPI6	tr|W5NPI6|W5NPI6_SHEEP Polyadenylate-binding protein OS=Ovis aries (Sheep) OX=9940 GN=PABPC1 PE=3 SV=1	3	1	NA	NA	NA	NA	NA	20.6405086899736	NA	20.6405086899736	NA	NA	NA	NA
W5PGA4	tr|W5PGA4|W5PGA4_SHEEP Carn_acyltransf domain-containing protein OS=Ovis aries (Sheep) OX=9940 GN=CRAT PE=3 SV=1	4	4	20.5601474125915	20.971318224165	22.1752201654057	21.2482088957179	NA	20.6548345286605	0.228253278037318	21.2360724843268	0.500439252265033	0.62584721669224	0.827291473485612	-5.96574175930623
W5Q2I7	tr|W5Q2I7|W5Q2I7_SHEEP USO1 vesicle transport factor OS=Ovis aries (Sheep) OX=9940 GN=USO1 PE=4 SV=1	3	3	21.0125188574912	22.3737738836086	21.4506354914396	NA	21.4433285511557	20.6671500028191	-0.585520165686368	21.1292501725533	-1.29189789361559	0.222969923087076	0.577092492227629	-5.24051208725777
W5PMU0;W5NQC0	tr|W5PMU0|W5PMU0_SHEEP Uncharacterized protein OS=Ovis aries (Sheep) OX=9940 GN=LOC101119090 PE=3 SV=1	4	3	23.3652472098726	23.0787675954935	22.8244359856472	19.3523855381442	19.9358624698359	20.6770377712011	0.376868219994819	21.7273902050298	0.499036136786377	0.625525611432727	0.827291473485612	-6.05357142263914
W5PHN9	tr|W5PHN9|W5PHN9_SHEEP F11 receptor OS=Ovis aries (Sheep) OX=9940 GN=F11R PE=4 SV=1	5	5	21.3077607963021	22.0015550179337	21.3009831224313	22.0836544942837	20.8405989735018	20.6869366904378	0.514436260056602	21.6274663125101	1.26029192111504	0.228224106280066	0.577092492227629	-5.40985997684652
W5P223	tr|W5P223|W5P223_SHEEP Ubiquitin thioesterase OS=Ovis aries (Sheep) OX=9940 GN=OTUB1 PE=3 SV=1	1	1	NA	NA	NA	NA	NA	20.7049858094522	NA	20.7049858094522	NA	NA	NA	NA
W5Q5M7	tr|W5Q5M7|W5Q5M7_SHEEP Solute carrier family 44 member 2 OS=Ovis aries (Sheep) OX=9940 GN=SLC44A2 PE=3 SV=1	10	10	22.5133067694157	24.9521106782189	22.9866594279984	NA	19.9731635299934	20.722147732065	0.273101428292744	22.3784420429707	0.241111253398026	0.813241482288204	0.905215221356513	-6.10487207757091
W5Q831	tr|W5Q831|W5Q831_SHEEP ADF-H domain-containing protein OS=Ovis aries (Sheep) OX=9940 GN=DSTN PE=3 SV=1	4	4	NA	22.1240285555256	22.6843755935239	NA	20.5859221798118	20.7337286799085	-1.04730900175457	21.0083592513152	-2.02076504497091	0.0710033780453627	0.402352475590389	-4.24195184011344
W5PJB6	tr|W5PJB6|W5PJB6_SHEEP Phosphoglucomutase 1 OS=Ovis aries (Sheep) OX=9940 GN=PGM1 PE=3 SV=1	1	1	NA	NA	NA	NA	NA	20.7489270770301	NA	20.7489270770301	NA	NA	NA	NA
O78756	sp|O78756|NU5M_SHEEP NADH-ubiquinone oxidoreductase chain 5 OS=Ovis aries (Sheep) OX=9940 GN=MT-ND5 PE=1 SV=1	3	3	NA	NA	NA	NA	20.3821489284581	20.7668628800357	0.216608479281888	20.7189115571015	0.248283796061681	0.810200233239489	0.905215221356513	-5.76890010084696
W5PLQ9	tr|W5PLQ9|W5PLQ9_SHEEP SBDS ribosome maturation factor OS=Ovis aries (Sheep) OX=9940 GN=SBDS PE=4 SV=1	5	5	21.6079734309709	22.8416223509349	22.9042160153107	NA	20.1661922485487	20.7848736154573	-0.415360663334646	21.4344151704256	-0.710468583902356	0.490002006610705	0.759522890064683	-5.88047012265522
W5PRW8	tr|W5PRW8|W5PRW8_SHEEP PTTG1 interacting protein OS=Ovis aries (Sheep) OX=9940 GN=PTTG1IP PE=4 SV=1	4	4	22.1542148338333	23.003051278051	22.087262982743	NA	21.2011612230323	20.7959776140831	0.838544448077997	22.2676058103875	1.81214303059553	0.0951285381125428	0.428651484989048	-4.60945474608316
W5PXC4	tr|W5PXC4|W5PXC4_SHEEP CN hydrolase domain-containing protein OS=Ovis aries (Sheep) OX=9940 GN=UPB1 PE=4 SV=1	2	2	NA	NA	NA	NA	NA	20.8090992594625	NA	20.8090992594625	NA	NA	NA	NA
W5NS44	tr|W5NS44|W5NS44_SHEEP Hydroxysteroid 17-beta dehydrogenase 12 OS=Ovis aries (Sheep) OX=9940 GN=HSD17B12 PE=3 SV=1	8	8	22.1974960803135	22.3298824362964	22.0015720948141	NA	NA	20.8248230717573	0.949045924862691	22.407870975713	1.96045759205954	0.0736540744144077	0.403947540436068	-4.37546656060632
W5Q0B5	tr|W5Q0B5|W5Q0B5_SHEEP Protein phosphatase 2 scaffold subunit Aalpha OS=Ovis aries (Sheep) OX=9940 GN=PPP2R1A PE=4 SV=1	1	1	NA	NA	NA	NA	NA	20.8382463805057	NA	20.8382463805057	NA	NA	NA	NA
W5PVZ9	tr|W5PVZ9|W5PVZ9_SHEEP Peptidase S72 domain-containing protein OS=Ovis aries (Sheep) OX=9940 GN=DAG1 PE=4 SV=1	5	5	22.9307483487932	24.0572704415981	24.7075567160655	NA	21.1568058258218	20.8470153192488	-0.997840974981003	22.2963944525361	-1.05814656722547	0.312753346884759	0.635705172472282	-5.48982421378455
W5QEZ0;W5Q6M1;W5QDP9;W5PIU2	tr|W5QEZ0|W5QEZ0_SHEEP Uncharacterized protein OS=Ovis aries (Sheep) OX=9940 GN=RPL37A PE=3 SV=1;tr|W5Q6M1|W5Q6M1_SHEEP Uncharacterized protein OS=Ovis aries (Sheep) OX=9940 GN=LOC101121371 PE=3 SV=1;tr|W5QDP9|W5QDP9_SHEEP Ribosomal protein L37a OS=Ovis ar	4	4	22.9974980861879	22.3002059663641	22.1461439113604	NA	NA	20.8577099213897	-0.0939348765064771	22.0284220330723	-0.150319615733314	0.883513078754189	0.946421625996106	-5.97623789268736
W5P889	tr|W5P889|W5P889_SHEEP Septin-type G domain-containing protein OS=Ovis aries (Sheep) OX=9940 GN=SEPTIN9 PE=3 SV=1	3	3	21.1527750962215	21.691945194589	22.0713826680112	NA	21.0574197167049	20.8714385259516	-0.703214341411133	21.1052868622665	-1.7543289091224	0.110030330270683	0.442487564744469	-4.59196767584834
W5PUF2;W5QHN0;W5NTJ3;W5QAY2;W5QHM8;W5NTP1	tr|W5PUF2|W5PUF2_SHEEP Histone H2B OS=Ovis aries (Sheep) OX=9940 GN=HIST2H2BE PE=3 SV=1;tr|W5QHN0|W5QHN0_SHEEP Histone H2B OS=Ovis aries (Sheep) OX=9940 GN=LOC114117289 PE=3 SV=1;tr|W5NTJ3|W5NTJ3_SHEEP Histone H2B OS=Ovis aries (Sheep) OX=9940 GN=HIST1H2BB	8	2	22.2744384417109	22.3234016470051	22.4903885414145	19.9629491348145	20.2406879578819	20.8855774679466	1.70297085257307	22.2143926247488	3.19506297539068	0.00650405773557869	0.235336068260375	-2.30107681421639
W5PVS0	tr|W5PVS0|W5PVS0_SHEEP Uncharacterized protein OS=Ovis aries (Sheep) OX=9940 GN=PURA PE=4 SV=1	4	4	21.0778303857606	22.3644394121943	22.5454588723113	NA	20.0928862522437	20.8952936096039	-0.201442284537205	21.2853040966752	-0.40078614388803	0.695106673740343	0.85530052027944	-6.05267036256256
W5QHZ7	tr|W5QHZ7|W5QHZ7_SHEEP 40S ribosomal protein S27 OS=Ovis aries (Sheep) OX=9940 GN=RPS27L PE=3 SV=1	4	3	21.7960437479387	21.3408131920062	22.4284431350941	NA	21.0765794287985	20.9043333770058	0.375657580552428	21.7141467110154	0.994179843134044	0.338335879645637	0.650579017930429	-5.64610985343794
W5Q894	tr|W5Q894|W5Q894_SHEEP Glutathione S-transferase kappa OS=Ovis aries (Sheep) OX=9940 GN=GSTK1 PE=3 SV=1	5	5	21.5538255523137	21.0841959815379	21.7797266277693	NA	21.220655057977	20.9150793379094	0.858528661339314	21.778984872232	1.47646326494696	0.163701384903614	0.527795844430617	-5.10329970607847
W5NY25	tr|W5NY25|W5NY25_SHEEP Eukaryotic translation initiation factor 3 subunit C OS=Ovis aries (Sheep) OX=9940 GN=EIF3C PE=3 SV=1	6	6	21.1721146817749	21.5852008212839	21.8761286224242	NA	20.5406947550466	20.9275812968954	-0.135441540998443	21.1526232649858	-0.329750204844817	0.747292414267747	0.885669611563406	-6.0375491970832
W5PUD8;W5PUH6	tr|W5PUD8|W5PUD8_SHEEP MOSC domain-containing protein OS=Ovis aries (Sheep) OX=9940 GN=MARC2 PE=4 SV=1	6	6	21.8789513576656	22.3395409360004	21.9494389397572	NA	20.9022199408348	20.9380857555827	0.663406028677105	21.963505219792	1.27559711611668	0.224488438015882	0.577092492227629	-5.34932176713945
W5P642	tr|W5P642|W5P642_SHEEP Cytochrome b-c1 complex subunit 7 OS=Ovis aries (Sheep) OX=9940 GN=UQCRB PE=1 SV=1	2	2	19.4207301482088	20.4956346210046	20.9078174044362	NA	21.384498072437	20.9482870570715	0.711351495306683	20.987069208285	1.27739965081003	0.225701670004541	0.577092492227629	-5.30852285920155
W5Q4E3	tr|W5Q4E3|W5Q4E3_SHEEP DEAD-box helicase 1 OS=Ovis aries (Sheep) OX=9940 GN=DDX1 PE=4 SV=1	3	3	20.6291341624	21.6373501878995	20.6546305210019	NA	NA	20.9573371643116	-0.829592522079825	20.5548167478633	-1.9372222834654	0.0815718680710802	0.408941041257974	-4.36156590361422
W5NRW4	tr|W5NRW4|W5NRW4_SHEEP Tropomyosin 4 OS=Ovis aries (Sheep) OX=9940 GN=TPM4 PE=3 SV=1	6	0	NA	NA	NA	NA	NA	20.9676483239756	NA	20.9676483239756	NA	NA	NA	NA
W5Q0B2	tr|W5Q0B2|W5Q0B2_SHEEP Breast carcinoma amplified sequence 1 OS=Ovis aries (Sheep) OX=9940 GN=BCAS1 PE=4 SV=1	1	1	NA	NA	NA	NA	NA	20.9766637976492	NA	20.9766637976492	NA	NA	NA	NA
W5P5G5	tr|W5P5G5|W5P5G5_SHEEP Calpain small subunit 1 OS=Ovis aries (Sheep) OX=9940 GN=CAPNS1 PE=4 SV=1	2	2	20.6167500702016	21.6439857347262	21.005347988668	NA	NA	20.9898954871608	-0.887889120791083	20.5707230864163	-2.62393936567639	0.0237255804121623	0.305340093280616	-3.328669534311
W5NQP5	tr|W5NQP5|W5NQP5_SHEEP Superoxide dismutase [Cu-Zn] OS=Ovis aries (Sheep) OX=9940 GN=SOD3 PE=3 SV=1	5	5	22.672933381603	23.015019564391	22.8963065391165	21.2355095180058	21.4505199179424	21.0010958975759	-1.8119014251718	21.3204702330371	-3.84470899646416	0.00234628776923524	0.159681267778358	-1.26292780310143
W5PUU6;W5NSU9	tr|W5PUU6|W5PUU6_SHEEP Uncharacterized protein OS=Ovis aries (Sheep) OX=9940 GN=ENSOARG00000013275 PE=3 SV=1;tr|W5NSU9|W5NSU9_SHEEP Uncharacterized protein OS=Ovis aries (Sheep) OX=9940 GN=ENSOARG00000001203 PE=3 SV=1	3	3	22.8619032791223	21.3703823116417	22.0515947860199	19.7950422435963	20.2919155172106	21.0091597936936	0.277935976430154	21.3689676434291	0.514220904894286	0.615141043563427	0.823122541297752	-6.04582211767765
W5QDY5	tr|W5QDY5|W5QDY5_SHEEP ATPase H+ transporting V1 subunit A OS=Ovis aries (Sheep) OX=9940 GN=ATP6V1A PE=3 SV=1	3	3	NA	21.738520497678	20.8933922505877	NA	NA	21.0178704870891	-0.98334527076689	20.6020036175556	-2.57982089370414	0.0275064753732123	0.305340093280616	-3.3881337225569
W5P931;W5NS53	tr|W5P931|W5P931_SHEEP Cell cycle control protein OS=Ovis aries (Sheep) OX=9940 GN=TMEM30A PE=3 SV=1	3	3	20.5337362284792	21.539165241384	20.6728406501811	NA	NA	21.0293353822418	-0.00462319873990324	20.9412009318271	-0.00711507283988598	0.994450899701275	0.995782159272495	-6.0374490154871
W5QIT0;P07846	tr|W5QIT0|W5QIT0_SHEEP PKS_ER domain-containing protein OS=Ovis aries (Sheep) OX=9940 GN=SORD PE=3 SV=1	3	3	NA	21.6326675935144	21.9185602169127	NA	21.0860815286393	21.0376923855805	-0.960181810966674	20.9386595256784	-2.57194409825087	0.0278800460160314	0.305340093280616	-3.4169271378375
W5QAA1;O77642	tr|W5QAA1|W5QAA1_SHEEP 14_3_3 domain-containing protein OS=Ovis aries (Sheep) OX=9940 GN=SFN PE=3 SV=1;sp|O77642|1433S_SHEEP 14-3-3 protein sigma OS=Ovis aries (Sheep) OX=9940 GN=SFN PE=2 SV=1	3	1	NA	NA	NA	NA	NA	21.0457098613593	NA	21.0457098613593	NA	NA	NA	NA
W5NUL7	tr|W5NUL7|W5NUL7_SHEEP AAA domain-containing protein OS=Ovis aries (Sheep) OX=9940 GN=AFG3L2 PE=3 SV=1	8	7	21.5475250121332	22.3056622248876	23.0052616293544	NA	20.2732863377038	21.0544715740169	0.621810902472909	21.9764109387863	1.19053215207995	0.25518792020356	0.587842106499711	-5.44526216833525
W5P4I0	tr|W5P4I0|W5P4I0_SHEEP RuvB-like helicase OS=Ovis aries (Sheep) OX=9940 GN=RUVBL1 PE=3 SV=1	2	2	20.8447924226525	NA	NA	NA	NA	21.0624253958304	-0.0365637562869523	20.9292330717168	-0.0816314794510921	0.936955043513043	0.967430289396376	-5.79693529453566
W5PGE9	tr|W5PGE9|W5PGE9_SHEEP Uncharacterized protein OS=Ovis aries (Sheep) OX=9940 GN=ENSOARG00000008862 PE=4 SV=1	9	9	21.4535749059758	26.6880949225994	25.2609827087796	19.5752085638738	21.9121112491019	21.0719929754262	-0.734896862902737	22.2928791228414	-0.566826092561276	0.579832689388976	0.801606084076062	-6.01725547038266
W5PLQ6	tr|W5PLQ6|W5PLQ6_SHEEP Coatomer subunit delta OS=Ovis aries (Sheep) OX=9940 GN=ARCN1 PE=3 SV=1	4	4	21.4493554321569	21.8962277045068	21.4190848782246	NA	NA	21.0797875838516	-0.370273373133035	21.3024253111994	-0.980509944647614	0.352566406943804	0.659299180984913	-5.44627359777231
W5Q4H1	tr|W5Q4H1|W5Q4H1_SHEEP GOLD domain-containing protein OS=Ovis aries (Sheep) OX=9940 GN=ENSOARG00000016402 PE=3 SV=1	6	6	21.9972058484998	22.1025194933225	21.5889110860711	NA	21.4602837000687	21.0883333515509	0.664373188077064	22.0098360712174	1.90697745005147	0.0789341539629235	0.408941041257974	-4.49784285375381
W5PQR5	tr|W5PQR5|W5PQR5_SHEEP Ribosomal_L18e/L15P domain-containing protein OS=Ovis aries (Sheep) OX=9940 GN=RPL18 PE=4 SV=1	7	7	24.2954197113147	23.1700823699422	23.9037231772876	19.9155692282947	20.2184516802241	21.0963624662103	0.25285809754843	22.2263638209864	0.292578733490161	0.774147765051736	0.892667389298188	-6.13643068789915
W5QB58	tr|W5QB58|W5QB58_SHEEP Aminoadipate-semialdehyde synthase OS=Ovis aries (Sheep) OX=9940 GN=AASS PE=4 SV=1	4	4	21.1018344224183	21.5069919625449	22.6328592257743	NA	NA	21.1064611323592	0.135418522093531	21.6547459468209	0.299373168641167	0.770809288500746	0.892667389298188	-5.94183978378356
W5PLE1;W5NXS3	tr|W5PLE1|W5PLE1_SHEEP Ectonucleotide pyrophosphatase/phosphodiesterase 4 OS=Ovis aries (Sheep) OX=9940 GN=ENPP4 PE=4 SV=1	7	7	23.4248508199349	22.9046787285706	23.0419138878753	NA	22.064671399871	21.1147432607122	-0.221219994603167	22.3995616220912	-0.328356357295038	0.748319778754107	0.885669611563406	-6.03801691163822
W5NUJ4	tr|W5NUJ4|W5NUJ4_SHEEP Protein kinase domain-containing protein OS=Ovis aries (Sheep) OX=9940 GN=NEK9 PE=4 SV=1	1	1	20.9175639114591	21.0976037294519	21.0476520357886	NA	21.5536055132799	21.1244680137242	0.432577390122784	21.3841299444441	1.51536865510553	0.153683525700558	0.506410912881135	-5.05270261665492
W5PJD8	tr|W5PJD8|W5PJD8_SHEEP RAD51_interact domain-containing protein OS=Ovis aries (Sheep) OX=9940 GN=RAD51AP1 PE=4 SV=1	1	1	NA	NA	NA	NA	NA	21.1329180775078	NA	21.1329180775078	NA	NA	NA	NA
W5PG72	tr|W5PG72|W5PG72_SHEEP Golgi membrane protein 1 OS=Ovis aries (Sheep) OX=9940 GN=GOLM1 PE=4 SV=1	2	2	NA	21.8274562832593	21.6739527187962	21.11364243288	23.0721532700397	21.1389236572091	-0.50272687517009	21.4910110132532	-1.19271536641596	0.254360931032787	0.587842106499711	-5.44286483893762
C5IWT7	tr|C5IWT7|C5IWT7_SHEEP DUF953 domain-containing protein OS=Ovis aries (Sheep) OX=9940 GN=TXNDC17 PE=2 SV=1	1	1	NA	NA	NA	NA	NA	21.1458417759896	NA	21.1458417759896	NA	NA	NA	NA
W5NY29	tr|W5NY29|W5NY29_SHEEP Reticulon OS=Ovis aries (Sheep) OX=9940 GN=RTN4 PE=4 SV=1	1	1	NA	NA	NA	NA	NA	21.1529518735317	NA	21.1529518735317	NA	NA	NA	NA
W5PLJ1	tr|W5PLJ1|W5PLJ1_SHEEP AA_TRNA_LIGASE_II domain-containing protein OS=Ovis aries (Sheep) OX=9940 GN=DARS PE=3 SV=1	5	5	21.1810569335338	22.7263376600484	22.8431810105577	NA	20.5697334355309	21.1593781788657	-0.5739315853363	21.3828838517057	-1.20250992353592	0.250676467088269	0.587842106499711	-5.43206695012588
W5P093	tr|W5P093|W5P093_SHEEP Flavodoxin_2 domain-containing protein OS=Ovis aries (Sheep) OX=9940 GN=NQO1 PE=4 SV=1	3	3	20.5030265827352	21.9341158260207	21.7231213291883	NA	NA	21.1662268757052	-0.805957167488778	20.8838686714741	-1.96236413761894	0.0756051546270715	0.403947540436068	-4.35309649606195
W5Q553	tr|W5Q553|W5Q553_SHEEP Integrin_alpha2 domain-containing protein OS=Ovis aries (Sheep) OX=9940 GN=ITGAV PE=3 SV=1	17	17	23.6939251076618	23.520526333999	22.6985056257733	21.6141194054337	NA	21.1746215894824	0.015613785666023	22.548146505303	0.0145855955728371	0.988603279701948	0.991253690639486	-6.09314349223052
W5P985	tr|W5P985|W5P985_SHEEP AB hydrolase-1 domain-containing protein OS=Ovis aries (Sheep) OX=9940 GN=ABHD14B PE=4 SV=1	4	4	20.1192304574533	22.2820597745782	22.7362638898449	NA	21.1498788120148	21.1847493568125	-1.38680401659231	20.878079117433	-2.47987578782018	0.0306519570293455	0.309833295377708	-3.55859048693263
W5QBQ9;W5PWV8;W5PT09;W5PBN5;W5PNI5;W5P8Z5;W5PPG6;W5QDF5;W5PIU1	tr|W5QBQ9|W5QBQ9_SHEEP Myosin heavy chain 9 OS=Ovis aries (Sheep) OX=9940 GN=MYH9 PE=3 SV=1	13	9	21.7248709987572	20.9489012295813	21.2952600729101	20.5154268341752	20.5207293568834	21.1935217217699	1.74622516556981	21.9062309517978	4.65881321422585	0.000371616553751834	0.0555938364412744	0.362603437118442
W5QBM4	tr|W5QBM4|W5QBM4_SHEEP Activated leukocyte cell adhesion molecule OS=Ovis aries (Sheep) OX=9940 GN=ALCAM PE=4 SV=1	13	13	24.8442642089233	24.471142423711	23.6044938133531	23.1802084351434	22.7120344696841	21.1994801068028	-0.418991231425096	23.1257749605571	-0.555300630697089	0.587477852385517	0.806299878136453	-6.02374163934378
W5P1H0	tr|W5P1H0|W5P1H0_SHEEP Pept_C1 domain-containing protein OS=Ovis aries (Sheep) OX=9940 GN=CTSC PE=3 SV=1	1	1	NA	NA	NA	NA	NA	21.2085956219713	NA	21.2085956219713	NA	NA	NA	NA
W5PAH6	tr|W5PAH6|W5PAH6_SHEEP Coatomer subunit beta OS=Ovis aries (Sheep) OX=9940 GN=COPB1 PE=4 SV=1	6	6	22.0730581126544	23.3950213678484	22.9554054000318	22.0174221834081	21.5909812365781	21.2168063124251	-0.161002697970964	22.1276144198388	-0.347127545840875	0.733673014502968	0.877666430694553	-6.11865518233344
W5PUG3	tr|W5PUG3|W5PUG3_SHEEP Uncharacterized protein OS=Ovis aries (Sheep) OX=9940 GN=ENSOARG00000013155 PE=3 SV=1	1	1	NA	22.2192225120336	22.5642916103691	NA	NA	21.225390768454	-0.679951181539977	21.6144247646437	-1.15707744750481	0.277156310837749	0.609278088251143	-5.27515007716509
W5PPP6	tr|W5PPP6|W5PPP6_SHEEP Oxidored_q6 domain-containing protein OS=Ovis aries (Sheep) OX=9940 GN=NDUFS7 PE=1 SV=1	3	3	22.0085078247566	21.4094254459609	22.2221726007771	NA	20.8813827339447	21.2346620063111	0.537072131204518	21.8441785575525	1.08062402588136	0.299563999042241	0.625146503303298	-5.56135657467289
W5P2W9;W5QF77;W5NS67;W5NSK6;W5P4J7;W5P7Q6;W5PA42	tr|W5P2W9|W5P2W9_SHEEP Uncharacterized protein OS=Ovis aries (Sheep) OX=9940 GN=LOC100037668 PE=3 SV=1;tr|W5QF77|W5QF77_SHEEP Uncharacterized protein OS=Ovis aries (Sheep) OX=9940 GN=ENSOARG00000019908 PE=3 SV=1;tr|W5NS67|W5NS67_SHEEP Uncharacterized prote	8	8	23.040468601523	23.2011376595913	23.224218806757	NA	NA	21.2427630025226	-0.133927814911139	22.5967903286518	-0.243046593538258	0.812087708371649	0.905215221356513	-6.0436177925473
W5PA48	tr|W5PA48|W5PA48_SHEEP Adipogenesis associated Mth938 domain containing OS=Ovis aries (Sheep) OX=9940 GN=AAMDC PE=4 SV=1	2	2	NA	20.8095144745185	22.3946517619477	NA	NA	21.2521170832044	-1.83687845343983	21.0262081598635	-2.1780021073321	0.0725638936370737	0.403947540436068	-3.89927194477066
W5PEP1	tr|W5PEP1|W5PEP1_SHEEP Sodium/potassium-transporting ATPase subunit alpha OS=Ovis aries (Sheep) OX=9940 GN=ATP1A2 PE=3 SV=1	19	1	24.5900528348191	24.2008643615863	24.6161314613709	21.3154173271223	20.6373008603017	21.2625620171691	1.08791525382108	23.3143457706388	1.39780429013737	0.183989007961677	0.554934588529575	-5.24423117349012
W5QGW4;W5QIC7;W5PPL7	tr|W5QGW4|W5QGW4_SHEEP CSD_1 domain-containing protein OS=Ovis aries (Sheep) OX=9940 GN=YBX1 PE=4 SV=1;tr|W5QIC7|W5QIC7_SHEEP CSD_1 domain-containing protein OS=Ovis aries (Sheep) OX=9940 GN=YBX3 PE=4 SV=1	6	6	21.5600186423542	20.8333521756747	21.1290164357822	21.802639113865	21.4231117550173	21.2715554641109	0.235489723333806	21.4543604594676	0.659464512012022	0.5203290169197	0.7752313170594	-5.96054389241291
W5NPQ4;W5PQ05;W5Q694;W5QEM5	tr|W5NPQ4|W5NPQ4_SHEEP F-actin-capping protein subunit alpha OS=Ovis aries (Sheep) OX=9940 GN=CAPZA2 PE=3 SV=1;tr|W5PQ05|W5PQ05_SHEEP F-actin-capping protein subunit alpha OS=Ovis aries (Sheep) OX=9940 GN=ENSOARG00000011693 PE=3 SV=1;tr|W5Q694|W5Q694_SHEEP	2	2	NA	20.2119009255373	22.0778453884626	NA	21.9302292092471	21.2808585756223	-0.580695382113674	21.0848608336605	-1.25509937570847	0.238091902857836	0.580764147870663	-5.23645998496707
W5QG01	tr|W5QG01|W5QG01_SHEEP Aspartyl aminopeptidase OS=Ovis aries (Sheep) OX=9940 GN=DNPEP PE=3 SV=1	4	4	21.3483092388992	22.4117881443522	21.4912520026953	NA	21.2495711819759	21.2903058065596	-0.713996604915415	21.2409134504896	-1.95092895415003	0.0770918521861182	0.408941041257974	-4.36985360906074
W5Q681	tr|W5Q681|W5Q681_SHEEP Non-POU domain containing octamer binding OS=Ovis aries (Sheep) OX=9940 GN=NONO PE=4 SV=1	4	3	21.6183956509719	21.700652445747	21.1604603118631	NA	21.2303046626006	21.2984692799945	0.461415395975159	21.6533375953128	1.20595328028392	0.249391107868826	0.587842106499711	-5.42825430382718
C5IWT0	tr|C5IWT0|C5IWT0_SHEEP ADP-ribosylation factor 4 OS=Ovis aries (Sheep) OX=9940 GN=ARF4 PE=2 SV=1	5	3	21.6126341591455	21.3115624806474	21.2814512009266	NA	21.8054635815175	21.3048833501685	0.456431184350695	21.7121614186724	1.73857592574502	0.105792234311813	0.440312215491718	-4.7459013270931
Q9XT28;W5PGY7;W5PA92	sp|Q9XT28|ATOX1_SHEEP Copper transport protein ATOX1 OS=Ovis aries (Sheep) OX=9940 GN=ATOX1 PE=3 SV=1;tr|W5PGY7|W5PGY7_SHEEP HMA domain-containing protein OS=Ovis aries (Sheep) OX=9940 GN=ATOX1 PE=4 SV=1;tr|W5PA92|W5PA92_SHEEP HMA domain-containing protein	3	3	19.8409100590982	22.6463706769044	21.7850803428165	20.9921917422037	21.9927970557362	21.3133987760102	-1.28290482487385	21.0008231671703	-2.24378299207578	0.0464764789476057	0.366682182158897	-3.8945909411825
W5QBL7	tr|W5QBL7|W5QBL7_SHEEP Actin-related protein 2/3 complex subunit OS=Ovis aries (Sheep) OX=9940 GN=ARPC1B PE=3 SV=1	7	6	21.8698007869733	22.4637064978656	21.7055259659516	NA	21.1844796595939	21.3214381214043	0.0944375326041822	21.7562089726598	0.266027868073188	0.794748348279697	0.898973591959441	-6.05693780772026
W5PD29	tr|W5PD29|W5PD29_SHEEP Oligosaccharyltransferase complex subunit OS=Ovis aries (Sheep) OX=9940 GN=OSTC PE=3 SV=1	1	1	NA	NA	NA	NA	NA	21.3300576096465	NA	21.3300576096465	NA	NA	NA	NA
W5PAX6;W5NUL1	tr|W5PAX6|W5PAX6_SHEEP Coatomer subunit beta OS=Ovis aries (Sheep) OX=9940 GN=COPB2 PE=3 SV=1	6	6	22.4407183379484	22.5398654745634	22.805687172569	NA	NA	21.3349888032082	-0.0995460883104897	22.220587294086	-0.233349968764048	0.819435758509614	0.908056218318802	-6.04597882762841
Q6Q311;W5PVA8;W5PL43;W5PE93;W5NXN6;W5PJ67	sp|Q6Q311|RS25_SHEEP 40S ribosomal protein S25 OS=Ovis aries (Sheep) OX=9940 GN=RPS25 PE=2 SV=1;tr|W5PVA8|W5PVA8_SHEEP 40S ribosomal protein S25 OS=Ovis aries (Sheep) OX=9940 GN=LOC101110758 PE=3 SV=1;tr|W5PL43|W5PL43_SHEEP 40S ribosomal protein S25 OS=Ovi	4	4	23.4996620053757	22.6156002029697	22.4090663692697	22.4670974227782	21.8955032235964	21.3421863074942	0.269325367495455	22.5061819389951	0.701530114716699	0.494502202488637	0.759522890064683	-5.93214001624233
W5QGG6;W5P7W9	tr|W5QGG6|W5QGG6_SHEEP Uncharacterized protein OS=Ovis aries (Sheep) OX=9940 GN=CCT2 PE=3 SV=1	5	5	21.1271912249297	21.7836783227428	22.3016785814008	NA	21.7358542520191	21.3494392353085	-0.673649621634382	21.322743512463	-2.09454856583251	0.0581803858316996	0.395626623655557	-4.18606229420235
W5PSS9	tr|W5PSS9|W5PSS9_SHEEP Uncharacterized protein OS=Ovis aries (Sheep) OX=9940 GN=ENSOARG00000012610 PE=4 SV=1	3	1	24.2111085517901	23.1555610998447	21.7577695046565	20.8244850855593	20.4866329103609	21.360090267239	0.668763541231019	22.3003230071906	0.948819577290002	0.358849848172545	0.664405164438277	-5.73300358418855
W5PEV6	tr|W5PEV6|W5PEV6_SHEEP Ribosomal protein S19 OS=Ovis aries (Sheep) OX=9940 GN=RPS19 PE=4 SV=1	5	5	23.5075014696113	22.5727797432047	22.6404353733357	NA	20.850634970483	21.3701270887799	0.342468308244818	22.3750966244892	0.741049495757538	0.471878188621612	0.75419847241232	-5.85859495499321
W5PL66	tr|W5PL66|W5PL66_SHEEP Pyrophosphatase (inorganic) 2 OS=Ovis aries (Sheep) OX=9940 GN=PPA2 PE=4 SV=1	6	6	21.6574234431493	21.4528180468648	21.7945522296921	NA	21.621439121482	21.3801152216056	0.362691892947328	21.7791015541664	1.32314200993514	0.208658376142471	0.568440670567711	-5.29349130626842
W5Q613;W5P7N7	tr|W5Q613|W5Q613_SHEEP IQ motif containing GTPase activating protein 2 OS=Ovis aries (Sheep) OX=9940 GN=IQGAP2 PE=4 SV=1	14	12	22.6541026423923	22.107367868144	23.1219820662652	NA	NA	21.3919191646783	1.24072724733293	23.0632792837697	2.53872641162509	0.0260555535887739	0.305340093280616	-3.45951271047839
W5Q5Q6	tr|W5Q5Q6|W5Q5Q6_SHEEP Collagen type XIV alpha 1 chain OS=Ovis aries (Sheep) OX=9940 GN=COL14A1 PE=4 SV=1	27	27	26.0838264866	25.5046930061082	25.3160962124614	22.1265474688434	21.7179444632706	21.4004412400005	-4.91953782295084	21.723776350367	-5.11079708740588	0.000259879100471402	0.0555938364412744	0.73439451287947
W5QBQ8;W5Q2D9;W5PLV3	tr|W5QBQ8|W5QBQ8_SHEEP Uncharacterized protein OS=Ovis aries (Sheep) OX=9940 GN=RAB5C PE=4 SV=1;tr|W5Q2D9|W5Q2D9_SHEEP Uncharacterized protein OS=Ovis aries (Sheep) OX=9940 GN=RAB5A PE=4 SV=1;tr|W5PLV3|W5PLV3_SHEEP RAB5B, member RAS oncogene family OS=Ovis	4	4	20.7544322399322	21.3879134001064	21.1980892965848	NA	21.4056192516804	21.4091011008697	0.211460492143953	21.3463731444587	0.638243668299911	0.534431119274787	0.779656412159805	-5.92874093801066
W5Q329	tr|W5Q329|W5Q329_SHEEP UDP-glucose glycoprotein glucosyltransferase 1 OS=Ovis aries (Sheep) OX=9940 GN=UGGT1 PE=4 SV=1	3	3	21.4841404340176	20.8687612273034	20.9714977922777	NA	NA	21.4165748575098	0.243656902955319	21.3314377195503	0.765104480667675	0.459041465638431	0.751622054839409	-5.78068935303742
W5PSF8	tr|W5PSF8|W5PSF8_SHEEP PKS_ER domain-containing protein OS=Ovis aries (Sheep) OX=9940 GN=CRYZ PE=4 SV=1	6	6	22.0420751715121	22.4518245787427	25.0853951191116	NA	20.5033592529278	21.4246345352423	-0.751590663552015	21.9256623997313	-1.03181643479321	0.32257295496072	0.640012122839838	-5.5694292109566
W5Q6E7	tr|W5Q6E7|W5Q6E7_SHEEP Tr-type G domain-containing protein OS=Ovis aries (Sheep) OX=9940 GN=EIF2S3 PE=4 SV=1	6	6	22.55981484833	23.128779781023	22.6265138348503	NA	NA	21.4341896428921	-0.037923487116668	22.4145704345039	-0.092709111471661	0.927669536592422	0.962728234730139	-6.06946878808877
W5Q305	tr|W5Q305|W5Q305_SHEEP Gal_mutarotas_2 domain-containing protein OS=Ovis aries (Sheep) OX=9940 GN=GANAB PE=3 SV=1	9	9	22.8877097227865	22.5666319428095	22.7295374917364	22.5712537294576	22.7794303640127	21.4431193380581	0.50865893129204	22.7506098971228	1.71422032949016	0.108593646848254	0.441868376751921	-4.81714465158051
W5QC06	tr|W5QC06|W5QC06_SHEEP NADH:ubiquinone oxidoreductase subunit A6 OS=Ovis aries (Sheep) OX=9940 GN=NDUFA6 PE=1 SV=1	3	3	21.1462251149707	22.4700046578077	22.7961867318212	NA	20.4663348245234	21.4497425819684	0.832817607921331	22.0821075861789	1.45034697277952	0.172677403724055	0.538177908273305	-5.10009801009484
W5QB34	tr|W5QB34|W5QB34_SHEEP NADH:ubiquinone oxidoreductase core subunit S1 OS=Ovis aries (Sheep) OX=9940 GN=NDUFS1 PE=1 SV=1	11	11	21.3307007810685	22.4894747722758	22.9202514150362	NA	21.9641774986413	21.4541131806661	0.427614512086979	22.2649878088578	0.72972723787175	0.478539768473885	0.756760564098237	-5.8667926219406
W5Q209	tr|W5Q209|W5Q209_SHEEP IF rod domain-containing protein OS=Ovis aries (Sheep) OX=9940 GN=KRT39 PE=3 SV=1	1	1	NA	NA	NA	NA	NA	21.458030694915	NA	21.458030694915	NA	NA	NA	NA
W5P8K5	tr|W5P8K5|W5P8K5_SHEEP Heterogeneous nuclear ribonucleoprotein A/B OS=Ovis aries (Sheep) OX=9940 GN=HNRNPAB PE=4 SV=1	3	3	20.9291771219263	21.8238350741461	22.2610143975885	20.2745446387945	21.2818685457987	21.4638658590482	0.276063773634437	21.4770828263676	0.774301903929374	0.451667672770007	0.744157311083624	-5.87917167614531
W5P4M1	tr|W5P4M1|W5P4M1_SHEEP Prohibitin OS=Ovis aries (Sheep) OX=9940 GN=PHB2 PE=3 SV=1	8	8	22.0631186018025	22.4035853110005	22.9713427667379	NA	20.8265543258773	21.4711090718936	1.41383635962058	22.7183254843463	2.76516113037271	0.0161040402646004	0.279993395291257	-3.08481540797987
W5PDU8	tr|W5PDU8|W5PDU8_SHEEP Glycyl-tRNA synthetase OS=Ovis aries (Sheep) OX=9940 GN=GARS PE=4 SV=1	4	4	22.5482524836101	23.1348179915997	22.5950692519815	21.6318176418465	21.6798772510156	21.4800164253943	-0.852374046855989	21.7521214841466	-2.48097500586109	0.026461690442888	0.305340093280616	-3.58516192170451
W5QAY5;W5QJ39;W5NUM7	tr|W5QAY5|W5QAY5_SHEEP Uncharacterized protein OS=Ovis aries (Sheep) OX=9940 GN=RAB10 PE=4 SV=1	4	3	21.4570321542866	22.4777120317794	21.6303069106008	NA	NA	21.4885330393458	0.103784526271376	21.825666749766	0.226367200816774	0.824738424281372	0.911389995300774	-6.04762009921652
W5QGT9;W5PFV0	tr|W5QGT9|W5QGT9_SHEEP 3-hydroxy-3-methylglutaryl coenzyme A synthase OS=Ovis aries (Sheep) OX=9940 GN=HMGCS2 PE=3 SV=1	9	9	20.4311068101155	23.858851689121	23.1527051864422	NA	21.0678767940686	21.4956260478236	0.982813556727013	22.5373134273653	1.66716217805251	0.119451279500662	0.458055737690911	-4.84697186584356
W5QFG6	tr|W5QFG6|W5QFG6_SHEEP Actin-related protein 2 OS=Ovis aries (Sheep) OX=9940 GN=ACTR2 PE=3 SV=1	8	8	22.4671511162147	23.0641076949703	22.5046110458929	NA	21.3006577439119	21.5023763928715	0.32185481170082	22.3287082046227	0.743786089901561	0.4713663141992	0.75419847241232	-5.81520334352548
W5Q024	tr|W5Q024|W5Q024_SHEEP Glycerol-3-phosphate dehydrogenase [NAD(+)] OS=Ovis aries (Sheep) OX=9940 GN=GPD1L PE=3 SV=1	5	5	20.9732818659934	22.6593369346367	23.070346052931	NA	20.8093295977417	21.5089170440267	-0.352844166344532	21.6278202158936	-0.707700450754857	0.492692543522398	0.759522890064683	-5.84096920080697
W5PQF8	tr|W5PQF8|W5PQF8_SHEEP Glutamyl-prolyl-tRNA synthetase OS=Ovis aries (Sheep) OX=9940 GN=EPRS PE=3 SV=1	9	9	22.6083708752174	23.4478812208504	23.316805608431	NA	21.4549914558335	21.5156417903983	-0.149682003871245	22.3870934607618	-0.304730071107039	0.765410153261866	0.892667389298188	-6.08713785561558
W5PG71;W5P6V7	tr|W5PG71|W5PG71_SHEEP DExD-box helicase 39B OS=Ovis aries (Sheep) OX=9940 GN=DDX39B PE=4 SV=1;tr|W5P6V7|W5P6V7_SHEEP DExD-box helicase 39A OS=Ovis aries (Sheep) OX=9940 GN=DDX39A PE=4 SV=1	8	8	21.936340526692	23.6016695114503	23.5692834505729	NA	20.9141923418143	21.5229334991815	-0.505275610003519	22.0332789877585	-0.830952047032385	0.421046365656436	0.722814552584558	-5.78944618634535
W5QGV0	tr|W5QGV0|W5QGV0_SHEEP Coiled-coil domain containing 30 OS=Ovis aries (Sheep) OX=9940 GN=CCDC30 PE=4 SV=1	1	1	NA	NA	NA	NA	NA	21.5325467830511	NA	21.5325467830511	NA	NA	NA	NA
W5P824	tr|W5P824|W5P824_SHEEP Actin-related protein 2/3 complex subunit 4 OS=Ovis aries (Sheep) OX=9940 GN=ARPC4 PE=3 SV=1	5	5	22.1584107619792	22.8289384619619	22.966532794974	20.3730387011424	19.8954682246091	21.5415897208412	0.745821732263476	22.0002406437164	1.44943557473282	0.169307787690275	0.532605682686427	-5.17873854981189
W5P645	tr|W5P645|W5P645_SHEEP RAB14, member RAS oncogene family OS=Ovis aries (Sheep) OX=9940 GN=RAB14 PE=4 SV=1	5	5	21.7787579495461	22.623601820644	22.7047652939088	NA	21.8268166406041	21.5497995580783	-0.146970006271811	22.0232632494203	-0.420395825834259	0.681650923789604	0.84742819433208	-6.00298213288413
W5Q9Q2	tr|W5Q9Q2|W5Q9Q2_SHEEP Dihydrolipoamide acetyltransferase component of pyruvate dehydrogenase complex OS=Ovis aries (Sheep) OX=9940 GN=DBT PE=3 SV=1	7	7	21.2512942134677	20.5584500910363	21.1350470961261	NA	20.3228466578634	21.5560827606351	0.942985596025935	21.4790999434762	2.30036261711049	0.0386897369033518	0.34867377353864	-3.8746847308812
W5PJ73	tr|W5PJ73|W5PJ73_SHEEP Complex1_49kDa domain-containing protein OS=Ovis aries (Sheep) OX=9940 GN=NDUFS2 PE=1 SV=1	7	7	21.226910766891	NA	21.2741455573165	20.7838013288443	21.349550083743	21.5632863825171	1.15545905637036	21.8172683520476	2.45995623767578	0.0301009780695067	0.30863958063706	-3.60191752927051
W5NZJ3;W5PK00;W5Q5A0	tr|W5NZJ3|W5NZJ3_SHEEP Heterogeneous nuclear ribonucleoprotein H1 OS=Ovis aries (Sheep) OX=9940 GN=HNRNPH1 PE=4 SV=1;tr|W5PK00|W5PK00_SHEEP Heterogeneous nuclear ribonucleoprotein H2 OS=Ovis aries (Sheep) OX=9940 GN=HNRNPH2 PE=4 SV=1	4	2	21.9287787240733	22.230016190962	22.4430342886307	21.5283288273356	21.6016281641454	21.573421192938	0.439329399565867	22.1038659311304	1.27051647966991	0.224667255098753	0.577092492227629	-5.39800115740539
W5Q3E6	tr|W5Q3E6|W5Q3E6_SHEEP RAB2A, member RAS oncogene family OS=Ovis aries (Sheep) OX=9940 GN=RAB2A PE=4 SV=1	6	4	21.577248589489	22.1940735310295	22.6018349162015	20.7559829349598	20.9714044037519	21.5822445452348	0.705716030924744	21.9666561689068	2.01019724166333	0.0641422421688831	0.401447843235856	-4.3690043516823
W5QIT6	tr|W5QIT6|W5QIT6_SHEEP PH domain-containing protein OS=Ovis aries (Sheep) OX=9940 GN=FERMT2 PE=4 SV=1	1	1	NA	NA	NA	NA	NA	21.5905893896169	NA	21.5905893896169	NA	NA	NA	NA
W5NTJ6	tr|W5NTJ6|W5NTJ6_SHEEP Ribosomal_L28e domain-containing protein OS=Ovis aries (Sheep) OX=9940 GN=RPL28 PE=4 SV=1	7	7	23.0293598705445	22.3096951807152	22.5881314876212	NA	20.6904418590432	21.5997800281019	0.190779307187412	22.1475431254892	0.290970272219879	0.775678477383288	0.892667389298188	-6.09131940924066
W5Q399	tr|W5Q399|W5Q399_SHEEP UBIQUITIN_CONJUGAT_2 domain-containing protein OS=Ovis aries (Sheep) OX=9940 GN=UBE2L3 PE=3 SV=1	5	5	20.9852082706963	23.0532194039247	23.0167166036889	NA	20.6779715842485	21.6075156246034	-0.972347251609495	21.3819526716276	-1.94630778887268	0.0754921438385398	0.403947540436068	-4.4120263925626
Q866S4	tr|Q866S4|Q866S4_SHEEP Aquaporin 4A OS=Ovis aries (Sheep) OX=9940 GN=AQP4A PE=2 SV=1	1	1	NA	NA	NA	NA	NA	21.6125806096588	NA	21.6125806096588	NA	NA	NA	NA
W5Q082	tr|W5Q082|W5Q082_SHEEP Ig-like domain-containing protein OS=Ovis aries (Sheep) OX=9940 GN=ENSOARG00000015002 PE=3 SV=1	8	3	23.1630911765086	23.4297356327261	21.9949704955756	22.7226232065526	23.0630144749125	21.6187419270918	0.283861821962727	22.8072937298759	0.455133996950661	0.656010863593565	0.832936996549194	-6.07471409433712
W5Q3X2	tr|W5Q3X2|W5Q3X2_SHEEP Peptidylprolyl isomerase OS=Ovis aries (Sheep) OX=9940 GN=ENSOARG00000016219 PE=4 SV=1	1	1	NA	NA	NA	NA	NA	21.624281920071	NA	21.624281920071	NA	NA	NA	NA
W5PIJ5	tr|W5PIJ5|W5PIJ5_SHEEP Cadherin 13 OS=Ovis aries (Sheep) OX=9940 GN=CDH13 PE=4 SV=1	5	5	24.8302813685846	24.23620019818	23.8824346426077	22.3529388024452	21.561140956297	21.6308349305147	-0.606552890408771	22.8065992904948	-0.80120121123606	0.437458382461532	0.733674596594677	-5.81311975327406
W5PP66	tr|W5PP66|W5PP66_SHEEP Uncharacterized protein OS=Ovis aries (Sheep) OX=9940 GN=FHL1 PE=4 SV=1	6	6	24.0516682601481	23.9949892862782	24.0330010538501	NA	NA	21.6350138178717	-1.80899387345667	22.4236715081722	-3.09466544192601	0.0102420184671635	0.235336068260375	-2.56724379964449
W5Q6N7	tr|W5Q6N7|W5Q6N7_SHEEP Thioredoxin domain containing 5 OS=Ovis aries (Sheep) OX=9940 GN=TXNDC5 PE=4 SV=1	4	4	22.3608903425645	23.040814162628	22.6192268292535	21.0202595825821	22.0756049907251	21.6427256896473	0.685208071030992	22.4691909684156	1.72521675291185	0.106546137705884	0.440312215491718	-4.80126552894739
W5Q3H8	tr|W5Q3H8|W5Q3H8_SHEEP ATP synthase F1 subunit epsilon OS=Ovis aries (Sheep) OX=9940 GN=ATP5F1E PE=4 SV=1	1	1	NA	NA	NA	NA	NA	21.6539683007459	NA	21.6539683007459	NA	NA	NA	NA
W5QG98	tr|W5QG98|W5QG98_SHEEP Prostaglandin F2 receptor inhibitor OS=Ovis aries (Sheep) OX=9940 GN=PTGFRN PE=4 SV=1	21	21	24.7115292915825	25.5398014008217	25.3376080412999	20.6706635561614	22.3256970750135	21.6616411378251	-0.526266359290474	23.1113569041388	-0.464630731761196	0.649359715726013	0.832936996549194	-6.07030013336615
W5Q000	tr|W5Q000|W5Q000_SHEEP Ribosomal protein L32 OS=Ovis aries (Sheep) OX=9940 GN=RPL32 PE=4 SV=1	6	6	23.9820419113937	22.8857908758356	23.6134096088359	22.5105675534709	20.6232227971045	21.6715700285175	0.445756402429531	22.7706453304078	0.653873366028741	0.523819164220974	0.7752313170594	-5.96419552021455
W5P1S6	tr|W5P1S6|W5P1S6_SHEEP Dolichyl-diphosphooligosaccharide--protein glycosyltransferase subunit 1 OS=Ovis aries (Sheep) OX=9940 GN=ENSOARG00000004090 PE=3 SV=1	13	11	23.2411919178433	23.7320611842168	23.207597983982	20.0904897502728	21.1060332869888	21.6782164647296	1.81034068827249	23.0811021088084	2.98710132625148	0.00982448295638934	0.235336068260375	-2.68183322579129
W5PYH9	tr|W5PYH9|W5PYH9_SHEEP 60S ribosomal protein L18a OS=Ovis aries (Sheep) OX=9940 GN=ENSOARG00000014457 PE=3 SV=1	6	6	24.493863605983	23.7716580253532	24.2477372074335	20.423513378828	20.7112352442665	21.6846538426768	0.282280939090491	22.6965840203021	0.337753521061723	0.740574137918447	0.88068275860572	-6.12192210626447
Q5MIB5;W5QHN5;O18751	sp|Q5MIB5|PYGL_SHEEP Glycogen phosphorylase, liver form OS=Ovis aries (Sheep) OX=9940 GN=PYGL PE=2 SV=3;tr|W5QHN5|W5QHN5_SHEEP Alpha-1,4 glucan phosphorylase OS=Ovis aries (Sheep) OX=9940 GN=PYGL PE=3 SV=1	8	6	22.2105557659398	23.0583761100382	23.3912613253971	20.895781576295	21.6152298947327	21.6945108163613	-0.627290391423639	21.8306407190822	-1.57639216254038	0.13732068230901	0.489142563019081	-5.01052034570438
W5QGZ7	tr|W5QGZ7|W5QGZ7_SHEEP Uncharacterized protein OS=Ovis aries (Sheep) OX=9940 GN=ENSOARG00000020477 PE=4 SV=1	1	1	NA	NA	NA	NA	NA	21.7040849425917	NA	21.7040849425917	NA	NA	NA	NA
W5P3E7	tr|W5P3E7|W5P3E7_SHEEP GST C-terminal domain-containing protein OS=Ovis aries (Sheep) OX=9940 GN=ENSOARG00000004625 PE=3 SV=1	8	8	22.9084979770915	23.0891272681249	23.4493479172256	NA	20.9981003714203	21.7115679017808	-0.564273697016112	22.1235426342107	-1.13094376820117	0.278573671366164	0.609278088251143	-5.50933509485201
W5Q0H3	tr|W5Q0H3|W5Q0H3_SHEEP Uncharacterized protein OS=Ovis aries (Sheep) OX=9940 GN=CAPN2 PE=3 SV=1	6	6	22.1828930131923	22.8468541959655	23.3563540669547	NA	21.8373659835893	21.719797535573	-0.586290684035649	22.0955076170371	-1.33925288764092	0.205384811596351	0.568440670567711	-5.23616692168195
W5P1M1	tr|W5P1M1|W5P1M1_SHEEP Electron transfer flavoprotein-ubiquinone oxidoreductase OS=Ovis aries (Sheep) OX=9940 GN=ETFDH PE=4 SV=1	10	10	21.5400677958329	21.2788496331298	21.7363076663688	20.2995050265614	21.0390103136307	21.7269055002773	1.36854646783376	21.9543808898837	3.66447500061558	0.00256173156863677	0.159681267778358	-1.43550989433856
W5NT34	tr|W5NT34|W5NT34_SHEEP Barrier to autointegration factor 1 OS=Ovis aries (Sheep) OX=9940 GN=BANF1 PE=4 SV=1	1	1	NA	NA	NA	NA	NA	21.7359400762307	NA	21.7359400762307	NA	NA	NA	NA
W5P381	tr|W5P381|W5P381_SHEEP Ribosomal_L7Ae domain-containing protein OS=Ovis aries (Sheep) OX=9940 GN=ENSOARG00000004560 PE=4 SV=1	4	2	24.1929034523911	22.933105744178	23.2031200889835	20.492652478128	20.4457018567413	21.7423443096532	0.807728115957502	22.5721687129913	1.19265513716556	0.252882782042893	0.587842106499711	-5.48638830893739
W5QH03	tr|W5QH03|W5QH03_SHEEP LIM domain containing preferred translocation partner in lipoma OS=Ovis aries (Sheep) OX=9940 GN=LPP PE=4 SV=1	1	1	NA	NA	NA	NA	NA	21.7491760833075	NA	21.7491760833075	NA	NA	NA	NA
W5PI41	tr|W5PI41|W5PI41_SHEEP Polypyrimidine tract binding protein 1 OS=Ovis aries (Sheep) OX=9940 GN=PTBP1 PE=4 SV=1	4	4	21.7184189725319	22.5561884333046	22.7573046233157	NA	22.2862133933861	21.756762836732	0.510576030669377	22.4419003321515	1.31199701293785	0.216336222280438	0.570779319327041	-5.2173632766923
W5P940	tr|W5P940|W5P940_SHEEP Signal sequence receptor subunit 4 OS=Ovis aries (Sheep) OX=9940 GN=SSR4 PE=4 SV=1	5	5	22.6597965589045	22.1514320129809	21.6025175506353	22.3129740909105	22.1144689040003	21.7641923499808	1.09795763291288	22.6498757276918	3.74262917843488	0.00219500502012663	0.159681267778358	-1.29156624709108
W5QCQ3	tr|W5QCQ3|W5QCQ3_SHEEP Elastin microfibril interfacer 1 OS=Ovis aries (Sheep) OX=9940 GN=EMILIN1 PE=4 SV=1	20	20	26.3547999257822	26.4962028928742	26.0463050467769	23.0631496013211	22.8387745910089	21.7705278989674	-3.45226923676617	22.8590800366826	-3.13287302877836	0.00795491753643751	0.235336068260375	-2.43843946790585
W5PDB9	tr|W5PDB9|W5PDB9_SHEEP Uncharacterized protein OS=Ovis aries (Sheep) OX=9940 GN=LOC780467 PE=4 SV=1	1	1	NA	NA	NA	NA	NA	21.7781210436144	NA	21.7781210436144	NA	NA	NA	NA
W5Q9D9	tr|W5Q9D9|W5Q9D9_SHEEP RNA-splicing ligase RtcB homolog OS=Ovis aries (Sheep) OX=9940 GN=RTCB PE=3 SV=1	4	4	22.3705175136443	22.6820720779225	22.5536985881192	NA	21.8307585644195	21.7850452316787	-0.228607889475636	22.1197231827156	-0.611186891980418	0.551645913087052	0.782981295994525	-5.94557910184913
P83205	sp|P83205|CATB_SHEEP Cathepsin B OS=Ovis aries (Sheep) OX=9940 GN=CTSB PE=1 SV=2	1	1	NA	NA	NA	NA	NA	21.7967014274635	NA	21.7967014274635	NA	NA	NA	NA
W5PKD3;W5Q7G2;W5QB08;W5PL48;W5Q707;W5QD94;W5NU55	tr|W5PKD3|W5PKD3_SHEEP Uncharacterized protein OS=Ovis aries (Sheep) OX=9940 GN=GNAI2 PE=4 SV=1;tr|W5Q7G2|W5Q7G2_SHEEP G protein subunit alpha i1 OS=Ovis aries (Sheep) OX=9940 GN=GNAI1 PE=4 SV=1	8	5	23.4658560492244	23.2694681090527	23.1458224030567	NA	21.0481096880735	21.8062907701348	0.662238314327944	22.9083303026327	1.35317739420344	0.199132719433048	0.564209371726968	-5.25743299997262
W5PIM5	tr|W5PIM5|W5PIM5_SHEEP Laminin subunit alpha 4 OS=Ovis aries (Sheep) OX=9940 GN=LAMA4 PE=4 SV=1	28	28	24.8121458343445	25.2456714992328	26.1430499700671	20.2246746322951	21.6337122627538	21.8144451512586	-0.86459668341962	22.9192847325285	-0.7932556095731	0.441910486477447	0.737832687243594	-5.81931083577923
W5PW57;W5PWA2;W5PWG8	tr|W5PW57|W5PW57_SHEEP Uncharacterized protein OS=Ovis aries (Sheep) OX=9940 GN=LOC101114408 PE=3 SV=1;tr|W5PWA2|W5PWA2_SHEEP Uncharacterized protein OS=Ovis aries (Sheep) OX=9940 GN=LOC101114663 PE=3 SV=1	5	3	20.7968059976024	22.896682005205	23.3803582554333	NA	20.7950111846397	21.819449953158	-0.161800057331806	21.8494069024812	-0.243791232821812	0.811209201704233	0.905215221356513	-6.10420752602327
W5P0V0	tr|W5P0V0|W5P0V0_SHEEP Uncharacterized protein OS=Ovis aries (Sheep) OX=9940 GN=LOC101106384 PE=4 SV=1	1	1	NA	NA	NA	NA	NA	21.8257244976975	NA	21.8257244976975	NA	NA	NA	NA
W5Q902	tr|W5Q902|W5Q902_SHEEP Thioredoxin reductase 2 OS=Ovis aries (Sheep) OX=9940 GN=TXNRD2 PE=3 SV=1	2	2	NA	NA	NA	NA	NA	21.8294815637335	-0.154524287042495	21.7264653723718	-0.204596730660088	0.846017727445037	0.925177280890187	-5.47585577176871
W5P760	tr|W5P760|W5P760_SHEEP Galectin OS=Ovis aries (Sheep) OX=9940 GN=LGALS4 PE=4 SV=1	9	9	21.3419502061886	23.7424697025691	23.2607382377786	NA	21.9567993415987	21.8346898255216	1.39090837784827	23.1227836516554	2.07179473961255	0.0605722707220015	0.40095626991201	-4.22122933113286
W5PES6;W5PYZ3;W5QBS6	tr|W5PES6|W5PES6_SHEEP Actin-related protein 2/3 complex subunit OS=Ovis aries (Sheep) OX=9940 GN=ENSOARG00000008339 PE=3 SV=1;tr|W5PYZ3|W5PYZ3_SHEEP Actin-related protein 2/3 complex subunit OS=Ovis aries (Sheep) OX=9940 GN=ENSOARG00000014618 PE=3 SV=1;tr	8	7	22.0917328203314	22.6766444207633	23.0641819739327	NA	21.2112919906841	21.8404043167376	0.0706362059851635	22.2153799441181	0.175009274918503	0.863776938462899	0.936384275319201	-6.11895456945577
W5NRL8	tr|W5NRL8|W5NRL8_SHEEP Eukaryotic translation initiation factor 3 subunit A OS=Ovis aries (Sheep) OX=9940 GN=EIF3A PE=3 SV=1	5	5	21.9062755128214	21.4771406805534	21.6333672552049	NA	NA	21.8496356071882	0.118728725635297	21.7759691267596	0.347838217907977	0.73520081212803	0.877666430694553	-5.92582616482102
W5QFR8;W5QFP9;W5NTE3;W5PHI6;W5QFL0;W5PHG0;W5NTQ3;W5NRD9;W5P5A8;W5P169;W5NRH6	tr|W5QFR8|W5QFR8_SHEEP Histone H3 OS=Ovis aries (Sheep) OX=9940 GN=HIST1H3A PE=3 SV=1;tr|W5QFP9|W5QFP9_SHEEP Histone H3 OS=Ovis aries (Sheep) OX=9940 GN=ENSOARG00000020070 PE=3 SV=1;tr|W5NTE3|W5NTE3_SHEEP Histone H3 OS=Ovis aries (Sheep) OX=9940 GN=ENSOARG	6	1	23.6860453645482	24.6320009948813	24.0931970858497	21.5425467234872	22.149764384868	21.8569070592142	1.6097756503243	23.725126473501	2.39769422092227	0.0322768315291205	0.317671973470817	-3.71307696003753
W5Q233	tr|W5Q233|W5Q233_SHEEP Versican OS=Ovis aries (Sheep) OX=9940 GN=VCAN PE=4 SV=1	1	1	NA	NA	NA	NA	NA	21.8691444333744	NA	21.8691444333744	NA	NA	NA	NA
W5PVY4	tr|W5PVY4|W5PVY4_SHEEP Laminin subunit alpha 2 OS=Ovis aries (Sheep) OX=9940 GN=LAMA2 PE=4 SV=1	40	40	25.566734348209	26.0559173563262	26.3587777658479	21.2917091078421	21.8543135701496	21.8791580206509	-1.64522551087506	23.0118222727334	-1.60544600424124	0.130772424704105	0.481860954082119	-4.97065415531383
W5PSK1	tr|W5PSK1|W5PSK1_SHEEP Hypoxia up-regulated 1 OS=Ovis aries (Sheep) OX=9940 GN=HYOU1 PE=4 SV=1	12	12	23.548099522468	23.7057574505234	23.6310505502653	NA	23.0849725085986	21.8866447024349	0.00178824042518499	23.1722803507263	0.00422783274211325	0.996691073987847	0.996691073987847	-6.13466293040631
C9E8M7	tr|C9E8M7|C9E8M7_SHEEP Cytochrome b5 heme-binding domain-containing protein OS=Ovis aries (Sheep) OX=9940 GN=CYB5 PE=2 SV=1	3	3	20.9562849424669	21.1884997703902	21.3937209693906	22.0289214096475	22.1916973931797	21.8946005916426	0.780917735825504	21.9994130473657	1.98846334607601	0.0667324990372933	0.401447843235856	-4.40327217561377
W5NQC8	tr|W5NQC8|W5NQC8_SHEEP Ribosomal_L18e/L15P domain-containing protein OS=Ovis aries (Sheep) OX=9940 GN=RPL27A PE=3 SV=1	6	6	23.8400583491427	23.5796964701577	23.4398297452073	21.4609299962843	21.1414049084867	21.9015364702344	0.0790601842162637	22.600106082027	0.132881843246521	0.896183264854427	0.952055467731128	-6.17117394430907
A8D8X1;W5NRP9;W5Q482;W5QCQ6	sp|A8D8X1|RL10_SHEEP 60S ribosomal protein L10 OS=Ovis aries (Sheep) OX=9940 GN=RPL10 PE=2 SV=1;tr|W5NRP9|W5NRP9_SHEEP Ribosomal_L16 domain-containing protein OS=Ovis aries (Sheep) OX=9940 GN=RPL10L PE=4 SV=1;tr|W5Q482|W5Q482_SHEEP Ribosomal_L16 domain-con	10	10	24.9019971957061	24.274002772838	24.781928552216	21.2638399424541	21.0075286364324	21.9087835358092	0.271437968552107	23.1587324235187	0.3354294047556	0.7422887645764	0.881320628417694	-6.12271848032451
W5PCV1	tr|W5PCV1|W5PCV1_SHEEP Claudin OS=Ovis aries (Sheep) OX=9940 GN=CLDN18 PE=3 SV=1	2	2	NA	23.9125640173708	22.4786905772059	NA	22.2468617024187	21.9184188148608	-0.167021543000065	22.538920852164	-0.291432147223357	0.775713640432918	0.892667389298188	-6.03041759707099
W5PQF0	tr|W5PQF0|W5PQF0_SHEEP T-complex protein 1 subunit eta OS=Ovis aries (Sheep) OX=9940 GN=CCT7 PE=3 SV=1	5	5	22.2046127235548	22.5325906161557	22.5096721556545	NA	21.5716997042701	21.9263253730036	-0.247156319224182	22.0254019549157	-0.725757685261173	0.481948453445021	0.757199178557977	-5.82822191041749
W5Q4D7;W5P9P7;W5Q368;W5PIT7;W5PAK2	tr|W5Q4D7|W5Q4D7_SHEEP Uncharacterized protein OS=Ovis aries (Sheep) OX=9940 GN=LOC101119456 PE=3 SV=1;tr|W5P9P7|W5P9P7_SHEEP Uncharacterized protein OS=Ovis aries (Sheep) OX=9940 GN=ENSOARG00000006685 PE=3 SV=1;tr|W5Q368|W5Q368_SHEEP SARAH domain-containi	2	2	NA	20.9647572383919	21.8149690652293	22.3981401155073	23.1808798058533	21.9335687684786	-1.21373629344016	21.519024646052	-2.29689942665838	0.0423428935866267	0.366682182158897	-3.84626074182032
W5P010;C5IJ83;W5QHZ4	tr|W5P010|W5P010_SHEEP RAB1B, member RAS oncogene family OS=Ovis aries (Sheep) OX=9940 GN=RAB1B PE=4 SV=1	6	2	NA	20.8222354184428	21.3127266313958	21.4461471034857	21.8784912685376	21.9412286602497	0.174719598640404	21.5754674156807	0.452900808353283	0.658109311444617	0.832936996549194	-6.03014402076079
W5P4C7	tr|W5P4C7|W5P4C7_SHEEP Septin-type G domain-containing protein OS=Ovis aries (Sheep) OX=9940 GN=SEPTIN7 PE=3 SV=1	5	5	21.9888405769717	22.7307805886199	22.9314025786889	NA	21.3723378044017	21.9506030614365	-0.460430158544671	21.9645778427514	-1.09894129458686	0.293423722240304	0.620002667332619	-5.50251289577361
O78755	sp|O78755|NU4M_SHEEP NADH-ubiquinone oxidoreductase chain 4 OS=Ovis aries (Sheep) OX=9940 GN=MT-ND4 PE=1 SV=1	1	1	NA	NA	NA	NA	NA	21.9572294810824	NA	21.9572294810824	NA	NA	NA	NA
W5QHQ8	tr|W5QHQ8|W5QHQ8_SHEEP Nidogen 2 OS=Ovis aries (Sheep) OX=9940 GN=NID2 PE=4 SV=1	8	8	22.2825760242569	22.8788393766135	24.4166419366971	NA	NA	21.9636278928614	-1.30384061383368	22.161065411033	-2.54724485171601	0.0271957423676272	0.305340093280616	-3.45138050386507
W5Q437	tr|W5Q437|W5Q437_SHEEP 3-hydroxyisobutyryl-CoA hydrolase, mitochondrial OS=Ovis aries (Sheep) OX=9940 GN=HIBCH PE=3 SV=1	3	3	20.6658362134114	20.8492528401648	22.3103411159809	NA	21.3414245791943	21.9765048351565	-0.17402095625846	21.3337513951861	-0.399040265515825	0.696360985093822	0.85530052027944	-6.05337869236585
W5PQV2	tr|W5PQV2|W5PQV2_SHEEP LMBR1 domain containing 1 OS=Ovis aries (Sheep) OX=9940 GN=LMBRD1 PE=4 SV=1	1	1	NA	NA	NA	NA	NA	21.9902341912711	NA	21.9902341912711	NA	NA	NA	NA
W5PDK7	tr|W5PDK7|W5PDK7_SHEEP Propionyl-CoA carboxylase subunit beta OS=Ovis aries (Sheep) OX=9940 GN=PCCB PE=4 SV=1	5	5	21.2610650471933	21.1604527592186	21.3189885408685	NA	22.1834314194241	21.9991253417882	0.266460903428783	21.7299549326597	0.597831825223545	0.56025431087643	0.790698536859565	-5.95363728530551
K4P217;W5QEI4;W5Q9T9;W5Q585;W5PLA8;W5PDK8;W5P1B4;W5PYN0;W5PPE7;W5P2V5;W5PKS4;W5QFP6;W5QAQ6;W5Q6L2;W5PE72	tr|K4P217|K4P217_SHEEP Ribosomal protein L17 OS=Ovis aries (Sheep) OX=9940 GN=RPL17 PE=2 SV=1;tr|W5QEI4|W5QEI4_SHEEP Uncharacterized protein OS=Ovis aries (Sheep) OX=9940 GN=ENSOARG00000019675 PE=3 SV=1;tr|W5Q9T9|W5Q9T9_SHEEP Uncharacterized protein OS=Ovi	8	8	24.4168854679712	23.5467628583738	24.1117424251466	20.9590041006616	21.3273415647404	22.0054662198926	0.275109249707409	22.8654217309848	0.403133507383287	0.692956483598818	0.85530052027944	-6.09731163667389
W5PBM0	tr|W5PBM0|W5PBM0_SHEEP Ribosomal protein L11 OS=Ovis aries (Sheep) OX=9940 GN=RPL11 PE=3 SV=1	4	4	24.3365982128902	23.5106275462797	23.7182713622358	20.0582745989832	21.0948596385095	22.0111258572805	0.813531555978201	22.8617253140189	1.17986400222141	0.257770335470462	0.587842106499711	-5.50047982634005
W5P878	tr|W5P878|W5P878_SHEEP Carn_acyltransf domain-containing protein OS=Ovis aries (Sheep) OX=9940 GN=CPT2 PE=3 SV=1	6	6	21.8180099510796	21.5115810134653	21.9299762406369	21.7422175740358	21.8461307551732	22.0176087303012	0.629009878641515	22.1254256501028	1.98211573356081	0.0675068437103316	0.401447843235856	-4.41324292996594
W5P2U9	tr|W5P2U9|W5P2U9_SHEEP Leucine rich repeat containing 59 OS=Ovis aries (Sheep) OX=9940 GN=LRRC59 PE=4 SV=1	8	8	23.8086953580744	23.4156443922063	23.693195317873	21.4710384122501	22.5421309184463	22.0245222826081	0.581259949327151	23.1165010882399	1.18114742134608	0.257276673810625	0.587842106499711	-5.49907148038055
W5Q8I4;W5PD23	tr|W5Q8I4|W5Q8I4_SHEEP TPR_REGION domain-containing protein OS=Ovis aries (Sheep) OX=9940 GN=ST13 PE=4 SV=1	5	5	21.335221670313	22.7497987986493	22.7702474079818	20.3982674464962	21.6537442285421	22.0320349407721	-0.563167403679866	21.5672338986349	-1.32589278850908	0.207770857918475	0.568440670567711	-5.29021405489703
W5Q5U7;W5PDC4	tr|W5Q5U7|W5Q5U7_SHEEP ATP synthase subunit OS=Ovis aries (Sheep) OX=9940 GN=ENSOARG00000016841 PE=3 SV=1	5	5	23.8016908585152	23.2224640420483	23.4668275959963	21.6227876547953	21.4140210685323	22.0402106825251	1.531714193278	23.3605240803744	3.43919169145638	0.00400437379787056	0.203803568538651	-1.85117208173637
W5PIY3;W5NZX5	tr|W5PIY3|W5PIY3_SHEEP 40S ribosomal protein S24 OS=Ovis aries (Sheep) OX=9940 GN=ENSOARG00000009703 PE=3 SV=1;tr|W5NZX5|W5NZX5_SHEEP 40S ribosomal protein S24 OS=Ovis aries (Sheep) OX=9940 GN=ENSOARG00000003488 PE=3 SV=1	4	4	21.831398351947	21.8348429724118	21.6786777497001	21.9536062568761	21.9488387663828	22.0492102039721	0.435649704866972	22.0807849766697	1.42542464620471	0.177672583641706	0.544983944350627	-5.16827640544984
W5P994	tr|W5P994|W5P994_SHEEP Lon protease homolog, mitochondrial OS=Ovis aries (Sheep) OX=9940 GN=LONP1 PE=3 SV=1	8	8	22.1239826503049	21.6596790630861	23.967510856043	NA	NA	22.0624211154569	-0.157380412137528	22.3659648589241	-0.303593616152476	0.767123143548117	0.892667389298188	-5.99020505297867
W5PHP6;W5P2M4	tr|W5PHP6|W5PHP6_SHEEP KOW domain-containing protein OS=Ovis aries (Sheep) OX=9940 GN=ENSOARG00000009288 PE=4 SV=1;tr|W5P2M4|W5P2M4_SHEEP 60S ribosomal protein L27 OS=Ovis aries (Sheep) OX=9940 GN=ENSOARG00000004370 PE=3 SV=1	6	6	24.1460870989538	23.1098843477142	23.5618163379377	20.8012728610806	21.3179646412345	22.0732989006004	0.408118058627455	22.7057797272339	0.635468477599502	0.535401589168268	0.779656412159805	-5.97600960142265
W5PJJ7	tr|W5PJJ7|W5PJJ7_SHEEP Aldo_ket_red domain-containing protein OS=Ovis aries (Sheep) OX=9940 GN=ENSOARG00000009900 PE=4 SV=1	2	1	NA	NA	NA	NA	NA	22.080512094242	NA	22.080512094242	NA	NA	NA	NA
W5PJ54	tr|W5PJ54|W5PJ54_SHEEP Amidohydro-rel domain-containing protein OS=Ovis aries (Sheep) OX=9940 GN=DPYSL2 PE=4 SV=1	3	3	21.5313438266593	21.8696352180768	22.5316920491218	21.5918091205014	21.7507135810267	22.0864319194511	-0.979575522527036	21.4038165245427	-3.11204097235521	0.0076695223022079	0.235336068260375	-2.45347797458429
W5Q883;B0FYY4	tr|W5Q883|W5Q883_SHEEP Integrin beta OS=Ovis aries (Sheep) OX=9940 GN=ITGB1 PE=3 SV=1;sp|B0FYY4|ITB1_SHEEP Integrin beta-1 OS=Ovis aries (Sheep) OX=9940 GN=ITGB1 PE=2 SV=1	24	24	26.6583655402742	26.4763217302722	25.9816986899365	23.5175858815759	22.4541794625361	22.0936981537739	-0.105719220718484	24.4774486327022	-0.0921473095617239	0.927890302032937	0.962728234730139	-6.17587464353571
W5NQ67	tr|W5NQ67|W5NQ67_SHEEP Uncharacterized protein OS=Ovis aries (Sheep) OX=9940 GN=ENSOARG00000000313 PE=3 SV=1	1	1	NA	NA	NA	NA	NA	22.1017045431509	NA	22.1017045431509	NA	NA	NA	NA
W5PNR7	tr|W5PNR7|W5PNR7_SHEEP 2Fe-2S ferredoxin-type domain-containing protein OS=Ovis aries (Sheep) OX=9940 GN=SDHB PE=4 SV=1	6	6	22.1480991258516	22.7595943384808	22.6660183973283	21.6410757190338	21.8664307510263	22.1077795975678	1.00669857296219	22.7015156080292	3.33848242956062	0.00489131673112487	0.215217936169494	-2.03697859319203
W5PXX7	tr|W5PXX7|W5PXX7_SHEEP Chaperonin containing TCP1 subunit 5 OS=Ovis aries (Sheep) OX=9940 GN=CCT5 PE=3 SV=1	11	11	22.5223682959757	23.0092603388754	23.0537346857857	NA	21.7429934827879	22.1154425398391	-0.223128860547693	22.3771954383789	-0.607366240207877	0.554964503475714	0.784713513421237	-5.90638487696008
W5Q8A9	tr|W5Q8A9|W5Q8A9_SHEEP Acyl-CoA_dh_1 domain-containing protein OS=Ovis aries (Sheep) OX=9940 GN=ENSOARG00000017662 PE=4 SV=1	3	3	23.3483368451334	23.6374953322164	24.3492212726778	20.1913816141891	21.0172244039418	22.1218664948856	-0.685345366842409	22.1015816437528	-0.621352091580976	0.544381507341624	0.779656412159805	-5.98485565165771
W5Q1N8;W5QFG9	tr|W5Q1N8|W5Q1N8_SHEEP Uncharacterized protein OS=Ovis aries (Sheep) OX=9940 GN=RPS23 PE=3 SV=1;tr|W5QFG9|W5QFG9_SHEEP Uncharacterized protein OS=Ovis aries (Sheep) OX=9940 GN=ENSOARG00000019994 PE=3 SV=1	8	8	24.571477334609	24.0895193937401	23.9249684674308	20.9106671555447	21.2714953375433	22.1295883554453	0.62694144233766	23.1297567285544	0.892257518091417	0.387376836899189	0.689899700001414	-5.78326794006235
W5NXU1	tr|W5NXU1|W5NXU1_SHEEP Anion exchange protein OS=Ovis aries (Sheep) OX=9940 GN=SLC4A2 PE=3 SV=1	11	11	24.9678917397852	25.4861007402074	25.4207991442346	NA	20.7275062616673	22.1399767918116	0.631297260671573	24.0927988959075	0.665324036758121	0.517509369620809	0.7752313170594	-5.91120540534213
W5PJA0	tr|W5PJA0|W5PJA0_SHEEP CutA divalent cation tolerance homolog OS=Ovis aries (Sheep) OX=9940 GN=CUTA PE=4 SV=1	1	1	NA	NA	NA	NA	NA	22.1473511242606	NA	22.1473511242606	NA	NA	NA	NA
W5PVW3	tr|W5PVW3|W5PVW3_SHEEP Phospholipid-transporting ATPase OS=Ovis aries (Sheep) OX=9940 GN=ATP10B PE=3 SV=1	1	1	NA	NA	NA	NA	NA	22.1541538448009	NA	22.1541538448009	NA	NA	NA	NA
W5Q8Q7	tr|W5Q8Q7|W5Q8Q7_SHEEP Dolichyl-diphosphooligosaccharide--protein glycosyltransferase subunit 2 OS=Ovis aries (Sheep) OX=9940 GN=RPN2 PE=3 SV=1	17	17	24.571477334609	24.716363589834	23.9584646668999	23.2431776670873	21.4945619655972	22.1587393184379	1.13635274130004	23.9253071277276	1.95563884748982	0.0708259089011904	0.402352475590389	-4.45464646238343
B2LYK6	tr|B2LYK6|B2LYK6_SHEEP RAS oncogene family-like 7A OS=Ovis aries (Sheep) OX=9940 GN=RAB7A PE=2 SV=1	4	4	22.1659198442743	21.5313967324559	21.8574114317549	NA	22.090143937826	22.1673084027212	0.216446792870499	22.0586346444156	0.653211975003781	0.52708523335535	0.776101879035042	-5.82207700088969
W5Q3E9	tr|W5Q3E9|W5Q3E9_SHEEP Receptor expression-enhancing protein OS=Ovis aries (Sheep) OX=9940 GN=REEP5 PE=3 SV=1	2	2	21.7396700124511	22.074249197532	21.9551971327245	NA	22.5931822959363	22.1774868888266	0.177082836259313	22.2045477434537	0.581914260055057	0.570608865191822	0.797785852642024	-5.96302196934802
W5P765	tr|W5P765|W5P765_SHEEP T-complex protein 1 subunit gamma OS=Ovis aries (Sheep) OX=9940 GN=CCT3 PE=3 SV=1	10	10	23.3078479664772	23.9011678764701	23.4315838012829	NA	21.6882645150029	22.1853713957297	0.202257703847536	23.0131694949094	0.456113954808096	0.655857338368705	0.832936996549194	-6.0286679269134
W5PN98;W5PRT2	tr|W5PN98|W5PN98_SHEEP Small ubiquitin-related modifier OS=Ovis aries (Sheep) OX=9940 GN=ENSOARG00000011123 PE=3 SV=1;tr|W5PRT2|W5PRT2_SHEEP Small ubiquitin-related modifier OS=Ovis aries (Sheep) OX=9940 GN=ENSOARG00000012283 PE=3 SV=1	1	1	NA	NA	NA	NA	NA	22.1925986872082	NA	22.1925986872082	NA	NA	NA	NA
W5NSP2;W5QFV7	tr|W5NSP2|W5NSP2_SHEEP 40S ribosomal protein S8 OS=Ovis aries (Sheep) OX=9940 GN=RPS8 PE=3 SV=1;tr|W5QFV7|W5QFV7_SHEEP 40S ribosomal protein S8 OS=Ovis aries (Sheep) OX=9940 GN=ENSOARG00000020122 PE=3 SV=1	10	10	24.662375741303	23.6923753955535	24.2352594434827	21.553769464283	21.1940004512009	22.2012858755078	-0.0573366350978155	22.8945094110062	-0.0920357366717717	0.927977349251912	0.962728234730139	-6.17588518541509
W5P4C0;W5PK48;W5NZ96;W5NSH5	tr|W5P4C0|W5P4C0_SHEEP Ribosomal_S13_N domain-containing protein OS=Ovis aries (Sheep) OX=9940 GN=RPS13 PE=3 SV=1;tr|W5PK48|W5PK48_SHEEP Ribosomal_S13_N domain-containing protein OS=Ovis aries (Sheep) OX=9940 GN=ENSOARG00000010091 PE=3 SV=1;tr|W5NZ96|W5NZ9	7	7	24.4290229610941	23.59429553859	23.7603816449244	21.6565136995148	21.7945795708942	22.2081805756545	0.20466286971352	23.0094937666354	0.358688504121925	0.725194737438553	0.873503484064473	-6.11450517592606
W5QHK3	tr|W5QHK3|W5QHK3_SHEEP Methylcrotonoyl-CoA carboxylase 1 OS=Ovis aries (Sheep) OX=9940 GN=MCCC1 PE=4 SV=1	3	3	20.9385773855479	21.172325899137	22.5238616597231	NA	NA	22.216280272105	0.0364492817563473	21.733010905104	0.0841744721535999	0.934435557404943	0.966746607107742	-6.03382642067938
W5NVC9;W5Q7P7	tr|W5NVC9|W5NVC9_SHEEP Uncharacterized protein OS=Ovis aries (Sheep) OX=9940 GN=RAC1 PE=4 SV=1	5	5	23.9157351563299	24.0367487018539	23.80656521584	NA	22.2179124635982	22.2227013882954	-0.0864439188551351	23.192781356717	-0.178008972807846	0.861468228366579	0.936384275319201	-6.11841184093762
W5PBX9	tr|W5PBX9|W5PBX9_SHEEP 2-oxoisovalerate dehydrogenase subunit alpha OS=Ovis aries (Sheep) OX=9940 GN=BCKDHA PE=3 SV=1	8	8	21.7714837652968	21.1547744137661	21.936340526692	NA	21.5091766614863	22.2301328074989	0.285660837128248	21.876196637018	0.846811239324991	0.41246489134515	0.719850247794869	-5.77651134798824
W5P7Z1	tr|W5P7Z1|W5P7Z1_SHEEP Uncharacterized protein OS=Ovis aries (Sheep) OX=9940 GN=ENSOARG00000006118 PE=3 SV=1	8	8	24.7719634303852	24.1183631527532	24.1837623731918	21.08696393348	21.6285069896134	22.2413424814908	0.603982220496448	23.307141503734	0.874547969230507	0.396616784228643	0.701345991969326	-5.79844320031601
W5QJ62	tr|W5QJ62|W5QJ62_SHEEP Actinin alpha 1 OS=Ovis aries (Sheep) OX=9940 GN=ACTN1 PE=4 SV=1	12	5	21.5227177037709	21.7326396083052	22.2272122209732	21.6058608261278	22.1558509647898	22.2504875010124	-0.178198065923535	21.8266957712015	-0.497459524094278	0.626608623263454	0.827291473485612	-6.05436320440586
W5QDL0;W5P2N4	tr|W5QDL0|W5QDL0_SHEEP AdoHcyase_NAD domain-containing protein OS=Ovis aries (Sheep) OX=9940 GN=AHCYL1 PE=3 SV=1;tr|W5P2N4|W5P2N4_SHEEP AdoHcyase_NAD domain-containing protein OS=Ovis aries (Sheep) OX=9940 GN=AHCYL2 PE=3 SV=1	9	9	22.0798623013726	22.8685993020839	23.1085125479618	20.5624083490556	21.3084209668062	22.2564434143598	0.632579138446186	22.3469973828297	1.36303736937858	0.194452891081794	0.561696227716624	-5.28733662118564
W5PMC5;W5Q7M2	tr|W5PMC5|W5PMC5_SHEEP Ribosomal_L7Ae domain-containing protein OS=Ovis aries (Sheep) OX=9940 GN=LOC101110546 PE=3 SV=1	6	6	24.9800464301279	24.5000953466115	24.1425885143411	21.0547170923592	21.1733480678309	22.2661501858329	0.983912171610335	23.5114470253224	1.34141736157996	0.201200998921433	0.567918291295213	-5.31372900327719
W5P114	tr|W5P114|W5P114_SHEEP Ribosomal_S7 domain-containing protein OS=Ovis aries (Sheep) OX=9940 GN=RPS5 PE=3 SV=1	7	7	23.9275899878349	23.3251601767136	23.2695853768493	21.3279056013459	21.9391778947696	22.2767403017341	0.56806997715826	22.961728211787	1.17083795462773	0.26126278119469	0.591761199874125	-5.51034936528501
W5PG75	tr|W5PG75|W5PG75_SHEEP Pyruvate carboxylase OS=Ovis aries (Sheep) OX=9940 GN=PC PE=4 SV=1	15	15	21.4914153424263	22.6987898173508	24.499045493352	NA	NA	22.2861690467452	-0.196972031739651	22.6256717059248	-0.278524905962537	0.785366541581759	0.894650233538436	-6.0341695581904
W5NXQ7	tr|W5NXQ7|W5NXQ7_SHEEP VWFD domain-containing protein OS=Ovis aries (Sheep) OX=9940 GN=ENSOARG00000002786 PE=4 SV=1	4	4	24.5012284987617	24.972723957478	26.1685567178981	NA	NA	22.2981852754765	0.145955544228148	24.5581513845177	0.152175263509362	0.882087166937999	0.946421625996106	-5.97594881075704
W5QBI9	tr|W5QBI9|W5QBI9_SHEEP Annexin OS=Ovis aries (Sheep) OX=9940 GN=ANXA3 PE=3 SV=1	14	13	23.976034129855	23.7114615336587	23.8928142675545	21.9827044741302	22.3376584793474	22.3055886037052	0.462369142900169	23.2655614861586	0.898580017083295	0.384113633249526	0.689009586740157	-5.77778479585515
W5P4R1;W5PUW0	tr|W5P4R1|W5P4R1_SHEEP FERM domain-containing protein OS=Ovis aries (Sheep) OX=9940 GN=MSN PE=4 SV=1;tr|W5PUW0|W5PUW0_SHEEP FERM domain-containing protein OS=Ovis aries (Sheep) OX=9940 GN=RDX PE=4 SV=1	13	5	23.1848017644283	22.0961952813763	22.5824880948013	NA	22.4258324542859	22.3105949286275	-0.780208147230859	22.1298784310884	-1.74728559439998	0.106189680687884	0.440312215491718	-4.7021704820432
W5PM21	tr|W5PM21|W5PM21_SHEEP P-type domain-containing protein OS=Ovis aries (Sheep) OX=9940 GN=TFF1 PE=4 SV=1	3	3	23.816415055526	22.8119198023751	23.4236991354849	24.2826698564032	22.2347687874723	22.3158587392047	0.549145809733901	23.422128134278	1.05031200631699	0.311417945967788	0.635705172472282	-5.63611694646564
W5P090	tr|W5P090|W5P090_SHEEP Uncharacterized protein OS=Ovis aries (Sheep) OX=9940 GN=ENSOARG00000003599 PE=3 SV=1	1	1	NA	22.2010794634089	21.440376631245	NA	NA	22.3219376431376	-1.62095241770975	21.5825598081697	-2.26060385003033	0.0647890963498819	0.401447843235856	-3.81049766847549
W5QG64	tr|W5QG64|W5QG64_SHEEP Isovaleryl-CoA dehydrogenase OS=Ovis aries (Sheep) OX=9940 GN=IVD PE=3 SV=1	7	7	22.1898849007926	21.9019187709656	22.6715726800265	NA	21.662583808369	22.329619646368	0.309610622639074	22.3199944827438	1.04239561237655	0.316283994708115	0.638335025093155	-5.59956748154309
W5P8R3	tr|W5P8R3|W5P8R3_SHEEP Heparin binding growth factor OS=Ovis aries (Sheep) OX=9940 GN=HDGF PE=4 SV=1	2	2	NA	21.4843625856655	21.8454648033064	22.0737221065503	24.0488132797025	22.3415815770087	-0.999377257248291	22.0732525112329	-1.48275543282435	0.172435412592067	0.538177908273305	-4.84100006828069
W5PMV1	tr|W5PMV1|W5PMV1_SHEEP Ribosomal_L18_c domain-containing protein OS=Ovis aries (Sheep) OX=9940 GN=ENSOARG00000010981 PE=3 SV=1	9	1	NA	NA	NA	NA	NA	22.3525228475352	NA	22.3525228475352	NA	NA	NA	NA
W5PAR2	tr|W5PAR2|W5PAR2_SHEEP Uncharacterized protein OS=Ovis aries (Sheep) OX=9940 GN=NDUFA11 PE=1 SV=1	2	2	22.1758987352234	22.0273985690644	22.8531401074274	NA	20.3090982349889	22.362121760016	0.950190616562413	22.4206267896252	1.95886443868873	0.0738589462449165	0.403947540436068	-4.39318746182337
W5QI77	tr|W5QI77|W5QI77_SHEEP Adenylate kinase 2, mitochondrial OS=Ovis aries (Sheep) OX=9940 GN=AK2 PE=3 SV=1	8	8	22.2185597543943	23.1800701226814	23.5769240407661	22.9561823742764	23.0555911487336	22.3732845793962	-0.210663739446918	22.7881034669845	-0.507471467752856	0.619746469866373	0.826328626488498	-6.04929417931941
W5NVV6	tr|W5NVV6|W5NVV6_SHEEP DnaJ heat shock protein family (Hsp40) member C3 OS=Ovis aries (Sheep) OX=9940 GN=DNAJC3 PE=4 SV=1	5	5	NA	21.4489521330393	21.8088265997914	23.1256870503399	NA	22.3829470296431	-0.385210988713901	21.9604766099751	-0.944996682897995	0.363361332100124	0.668029673102027	-5.63233661512326
W5PIN4;W5PIF6	tr|W5PIN4|W5PIN4_SHEEP L-lactate dehydrogenase OS=Ovis aries (Sheep) OX=9940 GN=LDHA PE=3 SV=1	8	6	23.1394495818848	24.2548949927992	22.515691277508	22.1996036941132	22.4627885993935	22.3925335725467	-0.615003431742508	22.5199919038363	-1.65193707471468	0.120853571742316	0.458875490676406	-4.90584955672126
W5P075	tr|W5P075|W5P075_SHEEP UMP-CMP kinase OS=Ovis aries (Sheep) OX=9940 GN=CMPK1 PE=3 SV=1	6	6	21.3719111288463	22.9574792958366	23.2307543486352	NA	22.1419023955771	22.4012923242559	-1.06954073478357	21.9453164609486	-2.39083882931026	0.0358844455161048	0.335920118226922	-3.69928415854589
W5P8J8	tr|W5P8J8|W5P8J8_SHEEP START domain-containing protein OS=Ovis aries (Sheep) OX=9940 GN=ENSOARG00000006305 PE=4 SV=1	5	5	22.6663196543911	23.942149897059	23.9855168811041	NA	22.0498027490647	22.4112779327722	-0.425865385620519	22.7787232125398	-0.804455277663404	0.43564341839136	0.732272532487049	-5.81056818849459
W5P599	tr|W5P599|W5P599_SHEEP Thyroglobulin type-1 domain-containing protein OS=Ovis aries (Sheep) OX=9940 GN=EPCAM PE=4 SV=1	7	7	22.5985972165643	23.021934604083	23.7692862150946	22.5394146788872	22.4895239546109	22.4210646020918	0.534329504442034	23.0738016307763	1.25888437251998	0.228717223699902	0.577092492227629	-5.41148660906863
W5QF03;W5PXV8;W5NXG4	tr|W5QF03|W5QF03_SHEEP 40S ribosomal protein S6 OS=Ovis aries (Sheep) OX=9940 GN=ENSOARG00000019837 PE=3 SV=1;tr|W5PXV8|W5PXV8_SHEEP 40S ribosomal protein S6 OS=Ovis aries (Sheep) OX=9940 GN=RPS6 PE=3 SV=1;tr|W5NXG4|W5NXG4_SHEEP 40S ribosomal protein S6 OS	6	6	23.0479692418177	22.2661501858329	22.8160595066977	NA	NA	22.4280547064035	-0.507023173359951	22.3578788694324	-0.9929672756522	0.342142808328551	0.652756437184758	-5.55232230283099
W5PCN3	tr|W5PCN3|W5PCN3_SHEEP Aldo_ket_red domain-containing protein OS=Ovis aries (Sheep) OX=9940 GN=AKR1B10 PE=4 SV=1	1	1	NA	NA	NA	NA	NA	22.433085636256	NA	22.433085636256	NA	NA	NA	NA
W5Q2F5;Q9TTE2	tr|W5Q2F5|W5Q2F5_SHEEP Decorin OS=Ovis aries (Sheep) OX=9940 GN=DCN PE=3 SV=1;sp|Q9TTE2|PGS2_SHEEP Decorin OS=Ovis aries (Sheep) OX=9940 GN=DCN PE=2 SV=1	9	9	22.9775571514503	24.1269090790678	25.1290653646404	20.8578657292451	21.7093206882027	22.4403598849669	-0.602393800651342	22.5996976189964	-0.725665469100624	0.48094351188366	0.757199178557977	-5.86970525817599
W5PA25	tr|W5PA25|W5PA25_SHEEP Desmocollin 2 OS=Ovis aries (Sheep) OX=9940 GN=DSC2 PE=4 SV=1	7	7	23.9382937094027	23.7835417539139	24.2477372074335	22.1755798220181	22.3840090820496	22.4472524331494	-0.117440495399951	23.1040154202946	-0.2101536054854	0.836584119738709	0.91754387326181	-6.15759882871847
W5PTS5	tr|W5PTS5|W5PTS5_SHEEP ZnF_CDGSH domain-containing protein OS=Ovis aries (Sheep) OX=9940 GN=CISD1 PE=4 SV=1	8	8	24.6978690261231	23.8473191481133	24.2716515753317	22.6258501540975	22.0222196012974	22.4538832298782	1.19211708486729	23.9158573315738	2.57584387593207	0.0220252252405241	0.305340093280616	-3.4194542636288
W5QE39;D4P8H6;W5PY38;W5Q8Y0;W5PCW0;W5P7F5;W5PZY1	tr|W5QE39|W5QE39_SHEEP Ribosomal_L23eN domain-containing protein OS=Ovis aries (Sheep) OX=9940 GN=ENSOARG00000019540 PE=3 SV=1;tr|D4P8H6|D4P8H6_SHEEP Ribosomal_L23eN domain-containing protein OS=Ovis aries (Sheep) OX=9940 GN=rpl23a PE=2 SV=1;tr|W5PY38|W5PY	8	8	24.1202793946435	22.9403930078453	23.3003365521174	21.4197930709339	22.299484181451	22.4616500673479	0.614569328472278	23.0642740432926	1.41511925127107	0.178952764135173	0.546353745196365	-5.22246244548158
W5PGS4	tr|W5PGS4|W5PGS4_SHEEP FABP domain-containing protein OS=Ovis aries (Sheep) OX=9940 GN=FABP5 PE=3 SV=1	6	6	21.0317395257603	22.1453831676939	22.992229291107	NA	23.8488844994144	22.4693447700936	-0.688979525028817	22.1530264882994	-1.2476531541119	0.236034664359919	0.580764147870663	-5.34241204182846
W5QIQ6	tr|W5QIQ6|W5QIQ6_SHEEP Pyr_redox_2 domain-containing protein OS=Ovis aries (Sheep) OX=9940 GN=SQOR PE=4 SV=1	18	18	23.6451439129662	25.1501988467614	23.52804488185	19.0091322864143	22.1216589079292	22.478402409432	2.09485167390308	23.7028560445104	2.59589646398476	0.0211837903495891	0.305340093280616	-3.38417053746107
W5PC90	tr|W5PC90|W5PC90_SHEEP Uncharacterized protein OS=Ovis aries (Sheep) OX=9940 GN=ENSOARG00000007504 PE=3 SV=1	5	1	21.7851287993642	22.7098666214298	23.1389436185734	NA	22.1629489758379	22.4853997359877	-0.646487537390698	22.1332137815433	-1.79255218191378	0.0983549894782394	0.435322675323805	-4.63765737885586
W5PDT7	tr|W5PDT7|W5PDT7_SHEEP Cadherin 17 OS=Ovis aries (Sheep) OX=9940 GN=CDH17 PE=4 SV=1	16	16	22.3077789999743	24.7259951210033	25.7485737677494	21.4079946068927	22.6647985968326	22.4936304420252	-0.161425711749011	23.1440823998717	-0.17621481596584	0.86265593780252	0.936384275319201	-6.16431103049017
W5PRM9	tr|W5PRM9|W5PRM9_SHEEP Branched chain amino acid transaminase 2 OS=Ovis aries (Sheep) OX=9940 GN=BCAT2 PE=4 SV=1	5	5	22.428976203657	21.5015279278083	22.4716542376995	22.0556592635326	22.1303845154687	22.499685203581	0.522485295681921	22.4425572064655	1.33380459727532	0.203621811287468	0.568440670567711	-5.32294583420861
W5PCW5	tr|W5PCW5|W5PCW5_SHEEP Neuronal cell adhesion molecule OS=Ovis aries (Sheep) OX=9940 GN=NRCAM PE=4 SV=1	11	11	23.1194325196699	24.5881457063523	24.9544967416356	22.9763743656657	22.7435339707259	22.5051503588873	-1.45179940396351	22.8212801238394	-2.7533847776764	0.0164701997230151	0.279993395291257	-3.10529621039521
W5NZX9;W5QJ36;W5PDN3	tr|W5NZX9|W5NZX9_SHEEP Spectrin beta chain OS=Ovis aries (Sheep) OX=9940 GN=SPTBN1 PE=3 SV=1	17	17	23.4908248056111	23.967818005903	24.2086402887496	21.0064430626317	21.9033656536598	22.5118660804681	0.573464434944839	23.1348918669763	1.04915587333616	0.311931244803965	0.635705172472282	-5.63726792848488
W5PUU0;W5Q9Q3	tr|W5PUU0|W5PUU0_SHEEP Uncharacterized protein OS=Ovis aries (Sheep) OX=9940 GN=RPL31 PE=4 SV=1	6	6	24.3849957131787	23.5867547152059	23.7253644974267	21.7643687189045	21.7259651711281	22.5212757288869	0.682562802877037	23.292735492227	1.30563321558485	0.212785277752619	0.568440670567711	-5.35670326037344
W5NQT7	tr|W5NQT7|W5NQT7_SHEEP Acyl carrier protein OS=Ovis aries (Sheep) OX=9940 GN=NDUFAB1 PE=1 SV=1	2	2	NA	NA	NA	20.972731483426	22.6266799781352	22.531622078738	-0.788987328527575	21.5928279447507	-0.910066509687761	0.386614511002679	0.689899700001414	-5.50833829542002
W5P374	tr|W5P374|W5P374_SHEEP Ribosomal protein L15 OS=Ovis aries (Sheep) OX=9940 GN=ENSOARG00000004556 PE=3 SV=1	7	3	25.9615510321707	24.8950224825548	25.0570341924737	22.2336793504509	22.2540746340693	22.5406569356503	0.232316401644454	23.9398279720505	0.294877193488971	0.772427516804892	0.892667389298188	-6.135742022533
W5P9A0	tr|W5P9A0|W5P9A0_SHEEP Succinate-semialdehyde dehydrogenase OS=Ovis aries (Sheep) OX=9940 GN=ALDH5A1 PE=3 SV=1	5	5	21.7591370613434	22.0059033070048	22.3300246559409	NA	21.4332539793934	22.5495538527175	0.265986690319355	22.1606582205451	0.824902501036539	0.424350501215409	0.724689897052799	-5.79432264679608
W5QHU9;W5QC54	tr|W5QHU9|W5QHU9_SHEEP Peptidyl-prolyl cis-trans isomerase OS=Ovis aries (Sheep) OX=9940 GN=PPIB PE=3 SV=1	7	7	23.2673186432147	22.8012788268195	22.9985206541132	22.4555425739413	22.0986008526795	22.5628988842743	1.05278577724422	23.2237529611292	3.4289116913463	0.00408696995732589	0.203803568538651	-1.87014506693061
W5QD08;W5PBI6	tr|W5QD08|W5QD08_SHEEP Laminin subunit gamma 1 OS=Ovis aries (Sheep) OX=9940 GN=LAMC1 PE=4 SV=1	52	52	27.5626502204671	27.7040098256543	27.9876660161421	21.5645910012681	21.978717938974	22.5719514406609	-1.42850034552923	24.1806809010965	-0.928617640466691	0.368866404252123	0.676255074462226	-5.7512680434289
W5QHI0	tr|W5QHI0|W5QHI0_SHEEP MICOS complex subunit MIC60 OS=Ovis aries (Sheep) OX=9940 GN=IMMT PE=3 SV=1	9	9	21.6232753238279	21.2344126512199	22.6108238073157	NA	NA	22.579072164724	0.578177920229507	22.3588027389096	1.19356516490905	0.255786526190749	0.587842106499711	-5.3846152463952
W5P5W6	tr|W5P5W6|W5P5W6_SHEEP N-myc downstream regulated 1 OS=Ovis aries (Sheep) OX=9940 GN=NDRG1 PE=4 SV=1	3	3	21.9756249796605	22.6376474731386	22.7876444505846	NA	22.895184989655	22.5864908714253	-0.221151267694008	22.4935868275076	-0.575720453164247	0.57757956131045	0.801606084076062	-5.79021372484279
W5PE11	tr|W5PE11|W5PE11_SHEEP Cell division cycle 42 OS=Ovis aries (Sheep) OX=9940 GN=CDC42 PE=4 SV=1	7	7	24.170398768641	24.5985206169213	24.0548665037519	21.7074315930797	23.5771981118282	22.5953517798265	0.300226146305736	23.6007409688276	0.620425726480987	0.544973696092573	0.779656412159805	-5.98542960531057
W5QEJ5;W5PL88;W5P1J6	tr|W5QEJ5|W5QEJ5_SHEEP KOW domain-containing protein OS=Ovis aries (Sheep) OX=9940 GN=RPL26 PE=3 SV=1;tr|W5PL88|W5PL88_SHEEP KOW domain-containing protein OS=Ovis aries (Sheep) OX=9940 GN=ENSOARG00000010452 PE=3 SV=1;tr|W5P1J6|W5P1J6_SHEEP KOW domain-conta	9	9	24.6509081030628	23.8029423269054	24.0849419025881	21.8929437463196	22.0827529016631	22.6048070743133	0.443374712548707	23.4082366987497	0.814349196834107	0.429118456183499	0.729501375511948	-5.84798618479853
W5Q8J3	tr|W5Q8J3|W5Q8J3_SHEEP Rib_recp_KP_reg domain-containing protein OS=Ovis aries (Sheep) OX=9940 GN=RRBP1 PE=4 SV=1	10	10	21.6294281551875	22.8350270828282	23.0480420926025	23.7449791525758	22.5206656458045	22.6162800338412	-0.844444085752361	22.3101816509304	-2.12107980940845	0.052306579643595	0.380293103945534	-4.19121208576108
Q9MZD9;W5P925;W5PWH9	sp|Q9MZD9|KAPCA_SHEEP cAMP-dependent protein kinase catalytic subunit alpha OS=Ovis aries (Sheep) OX=9940 GN=PRKACA PE=1 SV=3;tr|W5P925|W5P925_SHEEP cAMP-dependent protein kinase catalytic subunit alpha OS=Ovis aries (Sheep) OX=9940 GN=PRKACA PE=3 SV=1	4	4	22.1051236311892	22.4262112825463	22.4239676817962	22.9331489969011	NA	22.625985696146	-0.594701870136721	22.1785046194593	-2.03334748198701	0.0630232835440567	0.401447843235856	-4.30367408620929
W5PPI6	tr|W5PPI6|W5PPI6_SHEEP Uncharacterized protein OS=Ovis aries (Sheep) OX=9940 GN=ENSOARG00000011535 PE=4 SV=1	2	2	NA	22.0207155542882	21.6539391202402	20.6311619915027	23.6332934870495	22.6343789644857	-1.5749330438239	21.255643435973	-3.40368326895127	0.00472787560849317	0.215217936169494	-1.95822651586836
W5NR02;W5NWK4;W5NRR0	tr|W5NR02|W5NR02_SHEEP Heterogeneous nuclear ribonucleoprotein D OS=Ovis aries (Sheep) OX=9940 GN=HNRNPD PE=4 SV=1	6	5	22.3975750550124	23.2751816769433	23.5979877993754	20.7324903593491	22.3122705801096	22.6447501740288	0.288595921404532	22.6376739015054	0.65255223920359	0.524645791583555	0.7752313170594	-5.96505410100761
W5Q7C7	tr|W5Q7C7|W5Q7C7_SHEEP Proteasome subunit alpha type OS=Ovis aries (Sheep) OX=9940 GN=PSMA2 PE=3 SV=1	1	1	NA	NA	NA	NA	NA	22.6548756540354	NA	22.6548756540354	NA	NA	NA	NA
W5Q0Q5	tr|W5Q0Q5|W5Q0Q5_SHEEP ATP synthase-coupling factor 6, mitochondrial OS=Ovis aries (Sheep) OX=9940 GN=ATP5PF PE=3 SV=1	3	3	21.952280073115	22.5001255100252	22.88583085307	22.2100510717504	23.6214094520769	22.6610021307543	0.710605019871576	22.9937523584011	1.76100579746089	0.100115641304715	0.436806424236882	-4.74914515465009
W5Q4S3;W5Q5Q2;W5P2J5	tr|W5Q4S3|W5Q4S3_SHEEP Uncharacterized protein OS=Ovis aries (Sheep) OX=9940 GN=RPL3 PE=3 SV=1	17	17	26.0398691872548	25.4595490462162	25.4695272205093	20.8425552624374	21.6731187001839	22.6681921810441	-0.073392031655878	23.6554392504464	-0.0796027228039421	0.93768310135344	0.967430289396376	-6.17697998755562
W5PF18	tr|W5PF18|W5PF18_SHEEP Uncharacterized protein OS=Ovis aries (Sheep) OX=9940 GN=LOC101102454 PE=4 SV=1	3	3	23.2747812956502	22.7914770473879	23.0980547875758	23.1503814173321	22.8300301537287	22.6754527507582	0.173751935618398	23.0569055432147	0.725486589105503	0.480139725542454	0.757199178557977	-5.91523515582554
W5QBE7;W5P2A1	tr|W5QBE7|W5QBE7_SHEEP Ribosomal protein lateral stalk subunit P1 OS=Ovis aries (Sheep) OX=9940 GN=RPLP1 PE=3 SV=1;tr|W5P2A1|W5P2A1_SHEEP Uncharacterized protein OS=Ovis aries (Sheep) OX=9940 GN=ENSOARG00000004251 PE=3 SV=1	3	3	22.9845503279683	22.6545790958794	23.950129096436	24.1002458247249	23.4296073937857	22.6822775582854	0.0202118751809834	23.3083162995857	0.0470919027454643	0.963217203524495	0.98025369828071	-6.07274301783911
W5QBF5	tr|W5QBF5|W5QBF5_SHEEP NADH dehydrogenase [ubiquinone] 1 alpha subcomplex subunit 10, mitochondrial OS=Ovis aries (Sheep) OX=9940 GN=NDUFA10 PE=1 SV=1	10	10	22.9660709806899	23.7624668238885	24.2871908053856	NA	22.3735560182294	22.6873631044885	0.732321808054788	23.6147778054753	1.66602147358416	0.119681481927909	0.458055737690911	-4.8485649490901
W5P2V1	tr|W5P2V1|W5P2V1_SHEEP Propionyl-CoA carboxylase subunit alpha OS=Ovis aries (Sheep) OX=9940 GN=PCCA PE=4 SV=1	11	11	22.111624642363	21.2564540668738	22.8311645970996	21.0358825433044	22.2247996252881	22.695335206809	0.870933066373787	22.4613433134765	1.89318657930427	0.079249631277593	0.408941041257974	-4.55108322215766
W5Q038	tr|W5Q038|W5Q038_SHEEP PDZ domain-containing protein OS=Ovis aries (Sheep) OX=9940 GN=AHNAK PE=4 SV=1	5	5	NA	21.987226162143	21.8274424000141	23.0233584921838	24.3577484732584	22.7040031135966	-0.554746247306998	22.5334018405472	-1.02620978836117	0.326909348979876	0.643869589527051	-5.52085132051987
W5PG09	tr|W5PG09|W5PG09_SHEEP Phosphoglycerate kinase OS=Ovis aries (Sheep) OX=9940 GN=PGK2 PE=3 SV=1	7	3	22.5906555301075	24.4361808167643	24.5388683918028	NA	22.3184875200094	22.7101100601272	-1.06039565674972	22.7886626353874	-2.04830794945004	0.063137336663721	0.401447843235856	-4.25735271806611
W5NUN0	tr|W5NUN0|W5NUN0_SHEEP Thioredoxin domain-containing protein OS=Ovis aries (Sheep) OX=9940 GN=PRDX3 PE=4 SV=1	5	5	20.8648145435312	21.6193986235092	22.2172380013558	22.7080481740871	22.4047668354894	22.7208219438021	0.0593277976524895	22.1188452524554	0.147614144911464	0.884758119965869	0.946421625996106	-6.16905586183909
W5QFP2;W5NTA0	tr|W5QFP2|W5QFP2_SHEEP H15 domain-containing protein OS=Ovis aries (Sheep) OX=9940 GN=HIST1H1D PE=3 SV=1;tr|W5NTA0|W5NTA0_SHEEP H15 domain-containing protein OS=Ovis aries (Sheep) OX=9940 GN=HIST1H1C PE=3 SV=1	4	2	23.7022699057078	23.2889901614659	23.2462927524331	21.8150208169413	24.2422846874971	22.7286661481342	0.523826179232	23.4325005016459	1.35277463049025	0.197632828203048	0.562692590084189	-5.29990459000738
W5P8U8	tr|W5P8U8|W5P8U8_SHEEP Desmoglein 2 OS=Ovis aries (Sheep) OX=9940 GN=DSG2 PE=4 SV=1	14	14	22.7762867504155	23.7185605512968	24.2626477726186	23.2271586456199	22.9587037150325	22.7365735137288	-0.006331589424029	23.2771104962593	-0.0171127409401491	0.986607322954055	0.991253690639486	-6.1345216503587
W5PK27	tr|W5PK27|W5PK27_SHEEP Myosin light chain 6 OS=Ovis aries (Sheep) OX=9940 GN=MYL6 PE=4 SV=1	6	6	21.9578095564614	22.4957211714453	22.0627141658036	23.0762191217479	22.7674383850222	22.7499837196692	0.269207708898652	22.6529182078076	0.939419614745736	0.36348673389375	0.668029673102027	-5.74154486576278
W5NRA2	tr|W5NRA2|W5NRA2_SHEEP Protein S100 OS=Ovis aries (Sheep) OX=9940 GN=S100A2 PE=3 SV=1	2	2	NA	21.7435145296461	21.925070377065	22.752752462321	24.3065065765088	22.7611901244159	-0.374599495942569	22.4934798162045	-0.696886286213075	0.498184404696938	0.760493744312877	-5.88991350462802
W5PLE9	tr|W5PLE9|W5PLE9_SHEEP Uncharacterized protein OS=Ovis aries (Sheep) OX=9940 GN=ERP29 PE=4 SV=1	7	7	22.4237761353716	22.9215935183132	22.6913518797138	22.3680241917188	24.5607814386907	22.7696043967677	-0.346704563388492	22.7825029784017	-0.752997893974203	0.46396137572707	0.752664894435885	-5.89517580789701
W5Q6H1;W5PDC8	tr|W5Q6H1|W5Q6H1_SHEEP Plastin 3 OS=Ovis aries (Sheep) OX=9940 GN=PLS3 PE=4 SV=1	3	3	21.4622198439147	21.7716250931786	NA	NA	22.6867129790609	22.7807638551426	-0.876142239393062	21.7372593231277	-1.87763582628167	0.0899916487481028	0.42335693876466	-4.44562145789518
W5PU40	tr|W5PU40|W5PU40_SHEEP Uncharacterized protein OS=Ovis aries (Sheep) OX=9940 GN=ENSOARG00000013041 PE=4 SV=1	6	6	24.4804230416988	22.9450862781419	23.7504316819187	21.4958337845746	21.6414865477714	22.7914770473879	0.955427886700001	23.3285036735989	1.6941292103699	0.112423858124355	0.446574007125574	-4.84598973377092
W5Q691	tr|W5Q691|W5Q691_SHEEP Isochorismatase domain-containing protein OS=Ovis aries (Sheep) OX=9940 GN=ISOC1 PE=4 SV=1	1	1	NA	NA	NA	NA	NA	22.8037032319744	NA	22.8037032319744	NA	NA	NA	NA
W5P0H3	tr|W5P0H3|W5P0H3_SHEEP Ribosomal_L7Ae domain-containing protein OS=Ovis aries (Sheep) OX=9940 GN=ENSOARG00000003677 PE=4 SV=1	15	13	25.5264748905417	24.3953332404758	24.8998335061968	21.7857030223016	22.361337636149	22.8168595923406	0.475341662641902	23.8685944793219	0.641495828889713	0.53159276697804	0.779656412159805	-5.97217556200278
W5Q7Z7	tr|W5Q7Z7|W5Q7Z7_SHEEP SH3 domain-containing protein OS=Ovis aries (Sheep) OX=9940 GN=DSP PE=4 SV=1	5	5	22.6902630306245	21.9946944609166	22.8593773547035	23.8324358719172	23.0378039974989	22.8271553111774	-0.601810197387476	22.6000715814181	-1.53529871134996	0.14875663525792	0.504069015535452	-5.0264350162617
W5PU66	tr|W5PU66|W5PU66_SHEEP IQ motif containing GTPase activating protein 1 OS=Ovis aries (Sheep) OX=9940 GN=IQGAP1 PE=4 SV=1	13	11	22.8676323160359	23.8248705244887	23.6411007978523	22.7332448860242	22.2758691765567	22.8349319227582	-0.305237882501384	22.8769893293687	-0.784036504975437	0.446118888799842	0.740225082585454	-5.87172292616704
W5PFL8	tr|W5PFL8|W5PFL8_SHEEP Tetraspanin OS=Ovis aries (Sheep) OX=9940 GN=CD9 PE=3 SV=1	4	4	22.6796130550433	20.8902388748362	22.4322574953512	23.0529621561634	23.8327661961767	22.8429924730258	0.508141032615988	22.8758755580741	0.982118671872091	0.342757162536285	0.652756437184758	-5.70215111574845
W5PQA8	tr|W5PQA8|W5PQA8_SHEEP Thioredoxin domain-containing protein OS=Ovis aries (Sheep) OX=9940 GN=PRDX6 PE=4 SV=1	8	8	21.8237910048398	23.6196960724056	23.7802639370864	NA	23.2051403634737	22.8488679404161	-1.42442056352407	22.3433415818823	-3.38761038136132	0.0054157405346166	0.225054106660734	-2.03765538156044
W5P3I5	tr|W5P3I5|W5P3I5_SHEEP M20_dimer domain-containing protein OS=Ovis aries (Sheep) OX=9940 GN=CNDP2 PE=4 SV=1	11	11	23.6324305138214	24.0733067483925	23.7408606079392	21.8564785255054	23.0063515673857	22.8571026222046	-1.05065494261764	22.6690942928993	-2.35543075431548	0.0336603655189688	0.326986407898554	-3.80099884430476
W5QAE8	tr|W5QAE8|W5QAE8_SHEEP Aldedh domain-containing protein OS=Ovis aries (Sheep) OX=9940 GN=ALDH7A1 PE=3 SV=1	10	10	22.0039533018647	22.1189586225699	23.3317970994501	NA	22.6951587654308	22.862788020222	-0.0874529721677888	22.5548295407251	-0.27873088933831	0.784849291784603	0.894650233538436	-6.09487874172798
W5QG16	tr|W5QG16|W5QG16_SHEEP Adenylyl cyclase-associated protein OS=Ovis aries (Sheep) OX=9940 GN=CAP1 PE=3 SV=1	12	12	22.7869160837713	24.300119019693	24.1634773929681	21.453941718325	23.0995826446992	22.870470951028	-0.274797874754807	22.9750190310367	-0.524992403823404	0.607826014363552	0.816254683561826	-6.04018972879112
W5PEA2	tr|W5PEA2|W5PEA2_SHEEP Succinate--CoA ligase [ADP-forming] subunit beta, mitochondrial OS=Ovis aries (Sheep) OX=9940 GN=SUCLA2 PE=3 SV=1	6	6	21.2190689117116	22.1758131847379	22.9822823309105	NA	NA	22.8821538718164	-0.269862575220817	22.1529120296616	-0.567542952873859	0.580842911188804	0.801606084076062	-5.91073163133305
W5PUX0	tr|W5PUX0|W5PUX0_SHEEP NADH dehydrogenase [ubiquinone] flavoprotein 1, mitochondrial OS=Ovis aries (Sheep) OX=9940 GN=NDUFV1 PE=1 SV=1	13	13	23.1256402404203	23.9330700752208	23.9798866028532	22.0402969600741	22.6807498296103	22.8933198555271	0.882316973952637	23.549985747594	1.879520570224	0.0812095391574223	0.408941041257974	-4.57194956973834
W5PLN8	tr|W5PLN8|W5PLN8_SHEEP S10_plectin domain-containing protein OS=Ovis aries (Sheep) OX=9940 GN=RPS10 PE=4 SV=1	5	3	23.2047067052982	23.564389663388	22.1928222564313	22.3219215727372	23.2160917137154	22.9043522778146	0.186677878260198	22.9940529706942	0.493520302960444	0.62931847194204	0.827291473485612	-6.0563309434267
W5P5H1	tr|W5P5H1|W5P5H1_SHEEP Uncharacterized protein OS=Ovis aries (Sheep) OX=9940 GN=ATP5MD PE=4 SV=1	3	3	24.2428804867572	24.0988259509974	23.993204793133	22.2496085988682	22.5673010930187	22.9143501851458	1.02304243145266	23.8558830670464	2.42855884149892	0.029267905777128	0.308343570722419	-3.67578519449763
W5PR36	tr|W5PR36|W5PR36_SHEEP Peptidase A1 domain-containing protein OS=Ovis aries (Sheep) OX=9940 GN=LOC101105864 PE=3 SV=1	3	3	25.1396603604751	23.4088069820749	22.4536135439702	27.0574792857067	25.0659546823691	22.9266818452377	-1.24759383267281	23.7182358669692	-1.52238023313134	0.150240485181011	0.505836755310872	-5.08329972973249
W5PUK3	tr|W5PUK3|W5PUK3_SHEEP Ribosomal_S17_N domain-containing protein OS=Ovis aries (Sheep) OX=9940 GN=RPS11 PE=3 SV=1	10	10	25.3313797588624	24.8737705538991	24.9748736512806	22.6550302192588	21.9226766228359	22.9386983571743	0.305709935736477	23.9355931617534	0.470336426236458	0.645378495782765	0.8315820982534	-6.06760576127631
W5Q0Q1	tr|W5Q0Q1|W5Q0Q1_SHEEP 14_3_3 domain-containing protein OS=Ovis aries (Sheep) OX=9940 GN=YWHAQ PE=3 SV=1	11	8	23.0995079233659	24.1617719724589	24.3121192287909	23.4882332716297	23.4194448486049	22.9447981279658	-0.54758121430153	23.2971886216519	-1.82764999953673	0.0890512626686732	0.42335693876466	-4.65034854936722
W5PCL4	tr|W5PCL4|W5PCL4_SHEEP AMP-binding domain-containing protein OS=Ovis aries (Sheep) OX=9940 GN=ACSL1 PE=4 SV=1	9	8	23.0604408926512	23.479354694073	23.7003134267162	NA	22.3504201536099	22.9523328174453	0.186273795806656	23.2101762855209	0.548394027177066	0.592742970124194	0.807598800824949	-5.9819989842855
W5PSZ5	tr|W5PSZ5|W5PSZ5_SHEEP Annexin OS=Ovis aries (Sheep) OX=9940 GN=ANXA1 PE=3 SV=1	17	17	23.5769806738513	24.4259621034376	23.8718907393558	22.8335071320851	23.9373213462246	22.9603080338373	1.46834664527181	24.3351683274345	4.04578569032935	0.00120972925260283	0.113109685118365	-0.736128884445094
W5QD30	tr|W5QD30|W5QD30_SHEEP Proteasome subunit alpha type OS=Ovis aries (Sheep) OX=9940 GN=PSMA5 PE=3 SV=1	4	4	20.3579796117543	20.6518637637779	21.0805833782428	22.3355535078681	23.6489474265349	22.96690199926	-0.33446982798079	21.6730700339159	-0.565850055751258	0.580478110485492	0.801606084076062	-6.01780967780052
W5Q9M2;W5P0V5;W5P5S1	tr|W5Q9M2|W5Q9M2_SHEEP RAB11A, member RAS oncogene family OS=Ovis aries (Sheep) OX=9940 GN=RAB11A PE=4 SV=1;tr|W5P0V5|W5P0V5_SHEEP RAB11B, member RAS oncogene family OS=Ovis aries (Sheep) OX=9940 GN=RAB11B PE=4 SV=1	6	6	22.9002234717734	23.2455375768711	23.3228752845667	21.9035471242046	22.4312581220921	22.9730383607453	0.686443472157372	23.1393017261209	2.17038896030207	0.0477224210975034	0.366682182158897	-4.11064770471473
W5PAJ2	tr|W5PAJ2|W5PAJ2_SHEEP Prosaposin OS=Ovis aries (Sheep) OX=9940 GN=PSAP PE=4 SV=1	3	3	NA	21.5517715918758	22.0315961747552	NA	23.4960128105271	22.9801393457615	-1.56620572992815	21.6447656863254	-2.89914382771434	0.0145172405908878	0.278433229794464	-2.88444849485893
W5PQN4	tr|W5PQN4|W5PQN4_SHEEP Alpha-carbonic anhydrase domain-containing protein OS=Ovis aries (Sheep) OX=9940 GN=CA9 PE=3 SV=1	6	6	22.7287509292542	22.6707446878123	22.3562752722001	25.3829780972079	24.3986266436683	22.9865113986324	-0.0116010445310053	23.4148473158637	-0.0230144587461308	0.981964473896693	0.989904887432245	-6.17996001135116
W5P5A0	tr|W5P5A0|W5P5A0_SHEEP Filamin A OS=Ovis aries (Sheep) OX=9940 GN=FLNA PE=4 SV=1	17	13	24.2544479032577	22.9848627425349	23.8124402204572	23.4317948111233	22.8542428979799	22.99391557488	-1.65901805202572	22.5591083323593	-5.56246860699887	7.0721554991952e-05	0.0264498615669901	1.89267884236928
W5PPE2	tr|W5PPE2|W5PPE2_SHEEP Microsomal glutathione S-transferase 3 OS=Ovis aries (Sheep) OX=9940 GN=MGST3 PE=4 SV=1	5	5	23.5285191997409	24.2650546733523	24.3202930985122	NA	22.6159029013869	23.0023337145273	0.482370019945087	23.809531637474	1.02277740610731	0.325126296604761	0.643371613387198	-5.61872921980107
W5PDL1	tr|W5PDL1|W5PDL1_SHEEP WD_REPEATS_REGION domain-containing protein OS=Ovis aries (Sheep) OX=9940 GN=WDR1 PE=4 SV=1	15	15	22.7479864396815	24.1921524996576	24.4706202919607	22.0075845430398	22.6360899529016	23.010084188347	-0.661092272820529	22.8468735161878	-1.53234303009413	0.147782603353966	0.504069015535452	-5.07000778952507
W5QDD0	tr|W5QDD0|W5QDD0_SHEEP Uncharacterized protein OS=Ovis aries (Sheep) OX=9940 GN=LOC101108092 PE=3 SV=1	5	2	NA	NA	22.0100258854406	NA	22.2011713695259	23.0175647024178	NA	22.4095873191281	NA	NA	NA	NA
W5PBD8	tr|W5PBD8|W5PBD8_SHEEP Laminin subunit beta 1 OS=Ovis aries (Sheep) OX=9940 GN=LAMB1 PE=4 SV=1	46	46	26.6122491775003	26.8094312820126	27.1948764218076	23.5512464763267	22.981433155906	23.0275140430599	-1.24577853128775	24.4065691604583	-1.19683300022417	0.25130201620701	0.587842106499711	-5.48175914933827
W5PJM6	tr|W5PJM6|W5PJM6_SHEEP NIPSNAP domain-containing protein OS=Ovis aries (Sheep) OX=9940 GN=NIPSNAP2 PE=4 SV=1	11	11	24.6166928775832	24.3658086996765	24.8125884781682	22.610278474759	22.1744470759697	23.0397625238817	0.904604077716467	24.0555650605313	1.68493845179297	0.114215063249543	0.449646670056096	-4.85911231428496
W5PNV3;W5PTS1	tr|W5PNV3|W5PNV3_SHEEP Uncharacterized protein OS=Ovis aries (Sheep) OX=9940 GN=AK1 PE=3 SV=1	10	10	21.40411018431	23.6495174781182	25.0745276819493	NA	21.3959735021745	23.0480948795646	-0.923205371489885	22.4108781789561	-1.32082814716036	0.209407304361077	0.568440670567711	-5.29624406873013
W5P640	tr|W5P640|W5P640_SHEEP Lamin A/C OS=Ovis aries (Sheep) OX=9940 GN=LMNA PE=3 SV=1	12	12	22.2240557461965	22.1669298606775	22.3065672335678	23.3414969883362	24.0820683078853	23.0552517202442	0.13539091316462	22.9304237660669	0.30945453625393	0.761546578846083	0.892667389298188	-6.13125057730869
P68253;W5P417	sp|P68253|1433G_SHEEP 14-3-3 protein gamma OS=Ovis aries (Sheep) OX=9940 GN=YWHAG PE=1 SV=1	7	1	NA	NA	NA	NA	NA	23.0616524302504	NA	23.0616524302504	NA	NA	NA	NA
W5NUU9	tr|W5NUU9|W5NUU9_SHEEP WD_REPEATS_REGION domain-containing protein OS=Ovis aries (Sheep) OX=9940 GN=GNB1 PE=4 SV=1	9	6	24.001109226364	23.1918298041143	23.078139215659	NA	23.0243605966757	23.0696737538785	0.411499224635783	23.4974766418669	1.38238794868154	0.190212546136459	0.560311440988605	-5.22179239777589
W5P4H9	tr|W5P4H9|W5P4H9_SHEEP Peptidase A1 domain-containing protein OS=Ovis aries (Sheep) OX=9940 GN=ENSOARG00000004979 PE=3 SV=1	3	1	NA	NA	NA	22.1604149421814	23.2955755301661	23.0799287001524	-0.508152442307001	22.6420454139105	-0.913703874765746	0.391425704333829	0.693806698677023	-5.34863083640481
W5P6P4;W5P1U6;W5Q3Z8;W5P751;W5P4E9;W5PKB7;W5P2S5;W5PBD9;W5PH06;W5PVY7	tr|W5P6P4|W5P6P4_SHEEP Uncharacterized protein OS=Ovis aries (Sheep) OX=9940 GN=LOC101110647 PE=4 SV=1;tr|W5P1U6|W5P1U6_SHEEP Uncharacterized protein OS=Ovis aries (Sheep) OX=9940 GN=ENSOARG00000004114 PE=4 SV=1;tr|W5Q3Z8|W5Q3Z8_SHEEP Uncharacterized prote	17	17	25.7066631486944	25.0341236893521	25.1831070683288	22.2914415416368	22.0152694566733	23.0928698070506	0.218496815152132	23.9964941928654	0.283242845908375	0.781147651124772	0.894650233538436	-6.13917319615849
W5PB83	tr|W5PB83|W5PB83_SHEEP Serine hydroxymethyltransferase OS=Ovis aries (Sheep) OX=9940 GN=SHMT2 PE=3 SV=1	8	8	22.6185399844304	22.3886996088521	23.2751004667872	20.7118552413233	21.5366760442426	23.1067531519438	0.922830606594701	22.7343527195606	2.17589432628572	0.0472344897796155	0.366682182158897	-4.10159849077315
W5NZQ2	tr|W5NZQ2|W5NZQ2_SHEEP CYTOSOL_AP domain-containing protein OS=Ovis aries (Sheep) OX=9940 GN=LAP3 PE=3 SV=1	7	7	22.4532413530113	22.5097365793132	22.2773957617853	21.7193928686188	23.9242011310634	23.116743510813	0.0970332829128147	22.7153018422239	0.247810111894352	0.807889191042246	0.904642387574252	-6.14878128493667
W5QDZ3;W5QCX5	tr|W5QDZ3|W5QDZ3_SHEEP Arp2/3 complex 34 kDa subunit OS=Ovis aries (Sheep) OX=9940 GN=ENSOARG00000019495 PE=3 SV=1	10	10	23.989800046639	24.005442194805	23.820141850406	21.8385558107001	22.5839681031164	23.1238581947988	0.4324174949179	23.4431697808698	1.03114871203797	0.320006025591313	0.640012122839838	-5.65505585565909
W5PNV0;W5PR69	tr|W5PNV0|W5PNV0_SHEEP Uncharacterized protein OS=Ovis aries (Sheep) OX=9940 GN=LOC114110327 PE=3 SV=1;tr|W5PR69|W5PR69_SHEEP Uncharacterized protein OS=Ovis aries (Sheep) OX=9940 GN=ENSOARG00000012079 PE=3 SV=1	7	7	24.4045922387529	24.026275996608	24.0142223826272	22.4341424609545	23.3187774133416	23.130786808572	0.594652725433871	23.8521259128596	1.61602354318489	0.128456021439271	0.478035343465546	-4.9560183732718
W5P3J0;W5P3H2;W5P1D5;W5QD20;W5Q8W5	tr|W5P3J0|W5P3J0_SHEEP 60S ribosomal protein L6 OS=Ovis aries (Sheep) OX=9940 GN=LOC101109212 PE=3 SV=1;tr|W5P3H2|W5P3H2_SHEEP 60S ribosomal protein L6 OS=Ovis aries (Sheep) OX=9940 GN=ENSOARG00000004648 PE=3 SV=1;tr|W5P1D5|W5P1D5_SHEEP 60S ribosomal prote	16	16	25.6543014556076	24.9616521074408	25.2497677361271	22.6964202552845	22.5755354184894	23.1385770025347	0.114721983662367	24.1034033210785	0.166788755169516	0.869928048312977	0.941530034484596	-6.16596703002214
W5PVR4	tr|W5PVR4|W5PVR4_SHEEP Ribosomal protein S17 OS=Ovis aries (Sheep) OX=9940 GN=RPS17 PE=3 SV=1	6	6	24.3713704576339	23.4887677779128	23.6523596853334	21.4846797897484	22.7914770473879	23.1476005448863	0.835312097777891	23.5736985993727	1.78431954898248	0.0961135360818698	0.430496556821788	-4.71483730416462
W5Q9Z9;W5P0J1;W5NQG4;W5P7S7	tr|W5Q9Z9|W5Q9Z9_SHEEP Ribos_L4_asso_C domain-containing protein OS=Ovis aries (Sheep) OX=9940 GN=RPL4 PE=4 SV=1	20	20	25.4121204715794	24.6741338746293	25.0337307592016	22.3053374471525	22.5321593695683	23.156102998754	0.254944715660994	23.9797365113114	0.398659685340353	0.696175044315145	0.85530052027944	-6.09913110349112
W5QCD6	tr|W5QCD6|W5QCD6_SHEEP Isocitrate dehydrogenase [NADP] OS=Ovis aries (Sheep) OX=9940 GN=IDH1 PE=3 SV=1	10	2	22.6349092934744	23.7523704270638	23.9747052203469	NA	22.5531325110758	23.1644305152506	-0.869520417102486	22.7416257295682	-2.13418248049311	0.0525112788352747	0.380293103945534	-4.1444137860724
W5PBP1;W5P3D6;W5P327	tr|W5PBP1|W5PBP1_SHEEP Uncharacterized protein OS=Ovis aries (Sheep) OX=9940 GN=RPS14 PE=3 SV=1	10	10	25.4843739674939	24.5426748536027	24.5727742575804	21.6933761303882	22.5106847513603	23.1761301070279	0.63402522662895	23.9803482912234	1.00869745388728	0.330284745352464	0.643869589527051	-5.67686552985391
W5P3B5;W5QBD7	tr|W5P3B5|W5P3B5_SHEEP 14_3_3 domain-containing protein OS=Ovis aries (Sheep) OX=9940 GN=ENSOARG00000004596 PE=3 SV=1;tr|W5QBD7|W5QBD7_SHEEP 14_3_3 domain-containing protein OS=Ovis aries (Sheep) OX=9940 GN=YWHAZ PE=3 SV=1	13	1	NA	NA	NA	NA	NA	23.1895277383865	NA	23.1895277383865	NA	NA	NA	NA
W5PJY3;W5NQ87;W5NSP4;W5PIF4;W5QG71;W5PDZ7;W5Q5B4;W5QBX7	tr|W5PJY3|W5PJY3_SHEEP Uncharacterized protein OS=Ovis aries (Sheep) OX=9940 GN=LOC114116858 PE=3 SV=1;tr|W5NQ87|W5NQ87_SHEEP Uncharacterized protein OS=Ovis aries (Sheep) OX=9940 GN=ENSOARG00000000332 PE=3 SV=1;tr|W5NSP4|W5NSP4_SHEEP Uncharacterized prote	5	5	23.8657265037454	23.628499375188	23.0333222548423	NA	22.7240811589645	23.2015092767903	-0.303922190618017	23.124851973569	-0.9437225756353	0.36257320811622	0.668029673102027	-5.69279900951461
W5PGC5	tr|W5PGC5|W5PGC5_SHEEP Aldose 1-epimerase OS=Ovis aries (Sheep) OX=9940 GN=GALM PE=3 SV=1	3	3	NA	20.6713885154982	21.9049335683665	NA	22.0397687462478	23.2075846828284	-1.1124464525368	21.3996956519668	-1.81738008725368	0.099321104873928	0.436806424236882	-4.52945008612831
W5PUJ4;W5PCK4	tr|W5PUJ4|W5PUJ4_SHEEP Synaptotagmin binding cytoplasmic RNA interacting protein OS=Ovis aries (Sheep) OX=9940 GN=SYNCRIP PE=4 SV=1	4	4	22.4820331642954	22.4407713363636	22.3721219909339	22.8451391841582	23.1296237655268	23.2191840360308	-0.677309034814169	22.4094910621444	-2.06752247568413	0.0577460155464429	0.395626623655557	-4.27769068393995
W5PY54;P18685;W5Q8C6;W5P2H7;W5Q1H4;W5Q1G9	tr|W5PY54|W5PY54_SHEEP Ferritin OS=Ovis aries (Sheep) OX=9940 GN=FTH1 PE=3 SV=1;sp|P18685|FRIH_SHEEP Ferritin heavy chain OS=Ovis aries (Sheep) OX=9940 GN=FTH1 PE=1 SV=3;tr|W5Q8C6|W5Q8C6_SHEEP Ferritin OS=Ovis aries (Sheep) OX=9940 GN=ENSOARG00000017679 PE	3	3	21.8933833247034	21.7196267235218	22.3482758399489	23.2006288869174	23.4856387703284	23.2278013533036	-0.704055735526921	22.2938646153571	-1.84835457102153	0.0858432644540715	0.419272728543031	-4.61920895411431
W5QDE3	tr|W5QDE3|W5QDE3_SHEEP Glutathione S-transferase OS=Ovis aries (Sheep) OX=9940 GN=LOC101108705 PE=3 SV=1	6	0	NA	NA	NA	NA	NA	23.2384246066274	NA	23.2384246066274	NA	NA	NA	NA
W5P2V0	tr|W5P2V0|W5P2V0_SHEEP FERM domain-containing protein OS=Ovis aries (Sheep) OX=9940 GN=ENSOARG00000004438 PE=4 SV=1	25	0	22.9598107676014	22.0553869930857	22.7250197427775	22.5010919254162	NA	23.2473713052968	0.170728290753615	22.7908606690647	0.354836956224044	0.728419369021218	0.875976990398507	-6.0703058183181
W5PUC2	tr|W5PUC2|W5PUC2_SHEEP Acyl-CoA dehydrogenase short chain OS=Ovis aries (Sheep) OX=9940 GN=ACADS PE=4 SV=1	9	9	22.820420655278	22.9891296154039	23.5905223734629	NA	22.394863702493	23.2559648048346	-0.0362188722708865	22.9904244817831	-0.115650906569885	0.909701987625883	0.958390263019944	-6.12780360299469
W5PFV7	tr|W5PFV7|W5PFV7_SHEEP Coatomer subunit alpha OS=Ovis aries (Sheep) OX=9940 GN=COPA PE=4 SV=1	7	7	22.4149623158808	23.1179372094441	22.4166413662037	NA	NA	23.2675086964606	-0.267773903397373	22.6554991173321	-0.740641745063435	0.474479658099401	0.755129328209259	-5.76212271151654
W5NPL9;Q717R8;W5NWV4	tr|W5NPL9|W5NPL9_SHEEP Uncharacterized protein OS=Ovis aries (Sheep) OX=9940 GN=ENSOARG00000000129 PE=3 SV=1;sp|Q717R8|EF1D_SHEEP Elongation factor 1-delta OS=Ovis aries (Sheep) OX=9940 GN=EEF1D PE=2 SV=1;tr|W5NWV4|W5NWV4_SHEEP Elongation factor 1-delta OS	4	4	21.0931091794203	23.2136097181728	23.1749341732548	21.8238846290677	21.4862195029976	23.2753317350537	-0.991467639674003	21.8487810031575	-2.28519708285532	0.0384618188671587	0.34867377353864	-3.91980866340822
W5PW62	tr|W5PW62|W5PW62_SHEEP Uncharacterized protein OS=Ovis aries (Sheep) OX=9940 GN=VDAC1 PE=4 SV=1	11	11	22.9524941524404	23.4659705253392	24.3304990399229	21.7528000063876	22.8617625877587	23.2837213910668	1.31971324965373	23.7677312419795	2.95917898789364	0.0103824735997224	0.235336068260375	-2.73266553913702
W5QH43;W5PYK0;W5QAS6;W5P512;W5NVU4	tr|W5QH43|W5QH43_SHEEP Uncharacterized protein OS=Ovis aries (Sheep) OX=9940 GN=ENSOARG00000020517 PE=3 SV=1;tr|W5PYK0|W5PYK0_SHEEP Eukaryotic translation initiation factor 4A1 OS=Ovis aries (Sheep) OX=9940 GN=EIF4A1 PE=3 SV=1	7	7	23.5676877165507	23.8683875632022	23.6869165998472	NA	21.8868560584758	23.2910464807335	-0.534321117366055	22.9687310015622	-1.29860073997126	0.216713003594759	0.570779319327041	-5.3225026272413
W5QED8;W5NSD5	tr|W5QED8|W5QED8_SHEEP RAP1A, member of RAS oncogene family OS=Ovis aries (Sheep) OX=9940 GN=RAP1A PE=4 SV=1;tr|W5NSD5|W5NSD5_SHEEP RAP1B, member of RAS oncogene family OS=Ovis aries (Sheep) OX=9940 GN=RAP1B PE=4 SV=1	9	9	24.5263129174839	23.958420782706	23.9341389071828	22.2760458636251	23.2267467355306	23.2997102603071	0.734580117172168	23.9041859697254	1.88797079695723	0.0799925641322721	0.408941041257974	-4.55905730141985
W5Q7M7;W5PVD6	tr|W5Q7M7|W5Q7M7_SHEEP Heterogeneous nuclear ribonucleoprotein A3 OS=Ovis aries (Sheep) OX=9940 GN=HNRNPA3 PE=4 SV=1	10	10	24.3065821290966	24.3153854313835	24.677474763124	21.928153969605	22.8694326640225	23.3123397225181	0.734483815037574	23.9354700208104	1.49621478827874	0.156860771522204	0.514613408327232	-5.11791762732945
W5PSW9	tr|W5PSW9|W5PSW9_SHEEP Ribosomal_L2_C domain-containing protein OS=Ovis aries (Sheep) OX=9940 GN=RPL8 PE=3 SV=1	14	14	26.0579186630308	24.8138146689988	25.3037046633591	22.6759797403199	22.4715716904327	23.3197332829898	0.493742515090538	24.3539917090671	0.662978688697776	0.518142199022318	0.7752313170594	-5.95823384384056
W5P4I9	tr|W5P4I9|W5P4I9_SHEEP Heterogeneous nuclear ribonucleoprotein U OS=Ovis aries (Sheep) OX=9940 GN=HNRNPU PE=4 SV=1	11	11	22.3173362488262	22.9960603678341	23.4886998637748	24.550224035589	25.2303174943395	23.3300953200351	-0.246014231643979	23.5291151059111	-0.445814007546336	0.662567810641931	0.833937963181297	-6.07895996089758
W5NZU3	tr|W5NZU3|W5NZU3_SHEEP Cadherin 1 OS=Ovis aries (Sheep) OX=9940 GN=CDH1 PE=4 SV=1	6	6	21.9434042737413	22.9638634776475	23.5189280844167	22.6393909010702	23.9894193787099	23.3407179024175	-1.04331383689071	22.5442970845551	-2.58779818016744	0.0215198045327726	0.305340093280616	-3.3984302457558
W5PXG3;W5QEF9	tr|W5PXG3|W5PXG3_SHEEP COX6C domain-containing protein OS=Ovis aries (Sheep) OX=9940 GN=ENSOARG00000014113 PE=1 SV=1;tr|W5QEF9|W5QEF9_SHEEP COX6C domain-containing protein OS=Ovis aries (Sheep) OX=9940 GN=ENSOARG00000019653 PE=4 SV=1	4	4	21.2945892673608	21.7070424110769	22.1518816760534	NA	22.4467340703842	23.3473512948962	0.518087760300141	22.4721130677544	1.07395078431394	0.302434295339189	0.625146503303298	-5.56810907782682
W5PNC2	tr|W5PNC2|W5PNC2_SHEEP AFP-like domain-containing protein OS=Ovis aries (Sheep) OX=9940 GN=NANS PE=4 SV=1	7	7	22.4470917641475	23.2290344910126	23.3975640207992	22.383594268159	23.2782216790859	23.3540671536601	-0.710126302531069	22.6598657448785	-2.16552087842523	0.0481577800768445	0.366682182158897	-4.11864047822712
W5PPN2	tr|W5PPN2|W5PPN2_SHEEP Protein disulfide isomerase family A member 2 OS=Ovis aries (Sheep) OX=9940 GN=PDIA2 PE=4 SV=1	9	9	23.1321715506938	22.8214867491749	22.3393448169423	23.4492707012901	24.1338744128638	23.3649556342652	0.265235811850843	23.3394685501305	0.755981176688699	0.462227466879851	0.751622054839409	-5.8929593422548
W5NTE7;W5PYT7;W5Q3A0;W5P2P9	tr|W5NTE7|W5NTE7_SHEEP Uncharacterized protein OS=Ovis aries (Sheep) OX=9940 GN=RPL9 PE=4 SV=1;tr|W5PYT7|W5PYT7_SHEEP Uncharacterized protein OS=Ovis aries (Sheep) OX=9940 GN=ENSOARG00000014566 PE=4 SV=1;tr|W5Q3A0|W5Q3A0_SHEEP Uncharacterized protein OS=Ov	8	8	25.120319464103	24.4936697175209	24.6945988117908	21.9401214830243	22.5034824003434	23.3844101272688	0.483411644722295	23.931139489703	0.828763198281435	0.421183067239244	0.722814552584558	-5.83641313402413
W5NTS6	tr|W5NTS6|W5NTS6_SHEEP Lipoyl-binding domain-containing protein OS=Ovis aries (Sheep) OX=9940 GN=DLST PE=4 SV=1	6	6	21.4115589837006	21.3779618517862	23.0586239736761	20.5827172447809	22.4159360169767	23.3949156194336	0.189157467712963	22.1348643489155	0.384939207669559	0.706083569145583	0.859123717557269	-6.10458737595384
C5IJ99;W5Q4M2;W5QDT4	tr|C5IJ99|C5IJ99_SHEEP RHOA OS=Ovis aries (Sheep) OX=9940 GN=RHOA PE=2 SV=1;tr|W5Q4M2|W5Q4M2_SHEEP Uncharacterized protein OS=Ovis aries (Sheep) OX=9940 GN=ENSOARG00000016449 PE=4 SV=1	4	4	23.0757228032952	23.2602137624548	23.1959908440256	22.4918120585635	22.9500184004886	23.4032467206274	0.149318273297094	23.1374932348911	0.61455421199301	0.548735369264873	0.781817249924047	-5.98904864599716
W5P707;W5P0L8;W5P9P1	tr|W5P707|W5P707_SHEEP Actinin alpha 4 OS=Ovis aries (Sheep) OX=9940 GN=ACTN4 PE=4 SV=1	22	15	22.9454569578897	22.6913750474592	23.4110114140318	24.0679429694462	23.8780725688022	23.4120752777794	0.696017312084042	23.7489976952768	1.72858827351845	0.105925203335221	0.440312215491718	-4.79638412616173
W5QCI3	tr|W5QCI3|W5QCI3_SHEEP NADH-cytochrome b5 reductase OS=Ovis aries (Sheep) OX=9940 GN=CYB5R3 PE=3 SV=1	12	12	25.0399888564497	24.9134042164837	24.1543193103072	23.1369097089093	23.1969368743991	23.4201752591308	1.08315211814971	24.5185317633548	2.7716362870395	0.01502621960922	0.279993395291257	-3.07160315315382
W5NXP7	tr|W5NXP7|W5NXP7_SHEEP NAD(P)-bd_dom domain-containing protein OS=Ovis aries (Sheep) OX=9940 GN=GMDS PE=3 SV=1	13	13	23.4564523639485	25.2903609738584	24.3688912661166	21.3474681172553	23.0144175906363	23.4294476206796	-0.386771688015706	23.2911204780746	-0.667020511710682	0.515633572889624	0.7752313170594	-5.95556273564978
W5PS88	tr|W5PS88|W5PS88_SHEEP Aspartate aminotransferase OS=Ovis aries (Sheep) OX=9940 GN=GOT1 PE=4 SV=1	4	4	NA	20.8820268223921	21.3256693522865	21.0743290169233	22.2087814854293	23.4402063647514	0.26367362441313	21.8850802175114	0.433631538701207	0.673797762310078	0.842810578943041	-5.86195525568072
W5PZ94	tr|W5PZ94|W5PZ94_SHEEP Aconitase 1 OS=Ovis aries (Sheep) OX=9940 GN=ACO1 PE=3 SV=1	13	13	22.6271769732124	24.9225380714082	24.550423651127	21.1591004591645	23.7429409047204	23.4527995961268	-0.704031664423802	23.057147443748	-1.15276669449043	0.268364027508802	0.599212813661444	-5.52992380212971
W5Q4V2;W5NS38;W5PCK8	tr|W5Q4V2|W5Q4V2_SHEEP TCTP domain-containing protein OS=Ovis aries (Sheep) OX=9940 GN=ENSOARG00000016522 PE=3 SV=1;tr|W5NS38|W5NS38_SHEEP TCTP domain-containing protein OS=Ovis aries (Sheep) OX=9940 GN=ENSOARG00000000943 PE=3 SV=1;tr|W5PCK8|W5PCK8_SHEEP T	2	2	19.6504296462477	20.1911413566078	20.3709559221388	21.2775548326159	23.7857913954131	23.463730922136	-0.663325845283396	21.1550889313371	-0.785694603333233	0.446173948112509	0.740225082585454	-5.82515049091517
W5PWA8	tr|W5PWA8|W5PWA8_SHEEP Heat shock protein family B (small) member 1 OS=Ovis aries (Sheep) OX=9940 GN=HSPB1 PE=4 SV=1	5	5	22.3518684897172	22.5160165715132	23.5097519278466	NA	22.4976249179524	23.4787137193281	0.605364628209536	23.2009940133858	1.25067791993286	0.233161308311932	0.579417470489453	-5.37795918072954
W5PJ63;W5PR48;W5NU13	tr|W5PJ63|W5PJ63_SHEEP Hypoxanthine phosphoribosyltransferase OS=Ovis aries (Sheep) OX=9940 GN=ENSOARG00000009778 PE=3 SV=1;tr|W5PR48|W5PR48_SHEEP Hypoxanthine phosphoribosyltransferase OS=Ovis aries (Sheep) OX=9940 GN=ENSOARG00000012055 PE=3 SV=1	5	5	21.1585522886751	21.7126020124442	22.2054538318612	20.944599554972	23.7205483771169	23.4901646771519	-0.357926282913361	22.0621496105382	-0.632638561014522	0.538877214604101	0.779656412159805	-5.871838298368
W5PMM2	tr|W5PMM2|W5PMM2_SHEEP Thioredoxin domain-containing protein OS=Ovis aries (Sheep) OX=9940 GN=ERP44 PE=4 SV=1	3	3	22.4602945085086	22.5912991259825	22.3143180271443	23.5957485030587	23.3913088916051	23.4997980341341	-0.149489170273178	22.9007165966023	-0.461614536836772	0.651468816595818	0.832936996549194	-6.07171159123287
W5PQX4;W5QF90;W5PR27;W5Q5K4;W5PXK5;W5P0Z0;W5Q688;W5PGY5;W5P5Z5;W5Q574	tr|W5PQX4|W5PQX4_SHEEP Ribosomal protein OS=Ovis aries (Sheep) OX=9940 GN=RPL10A PE=3 SV=1;tr|W5QF90|W5QF90_SHEEP Ribosomal protein OS=Ovis aries (Sheep) OX=9940 GN=ENSOARG00000019921 PE=3 SV=1;tr|W5PR27|W5PR27_SHEEP Ribosomal protein OS=Ovis aries (Sheep)	6	6	24.6028256126151	24.244558622009	24.5837621830792	22.9446479449564	23.2582916143371	23.5083624218741	0.882500886330813	24.2983251763106	2.4929001201757	0.0258601910781	0.305340093280616	-3.56444831485716
W5PDJ7;W5PF97;W5P135;W5QAM9;W5Q4R6;W5P740;W5NPL5;W5P437;W5NSV1	tr|W5PDJ7|W5PDJ7_SHEEP Ribosomal_L18_c domain-containing protein OS=Ovis aries (Sheep) OX=9940 GN=ENSOARG00000007930 PE=3 SV=1;tr|W5PF97|W5PF97_SHEEP Ribosomal_L18_c domain-containing protein OS=Ovis aries (Sheep) OX=9940 GN=ENSOARG00000008494 PE=3 SV=1;tr	13	5	25.8486455195743	25.4248274995511	25.1687166340292	23.0107781485559	23.0476895373449	23.5198594810532	0.77946777921337	24.7264866929581	1.35818282817235	0.195951855724852	0.561696227716624	-5.29329054085311
W5NYZ5	tr|W5NYZ5|W5NYZ5_SHEEP Calnexin OS=Ovis aries (Sheep) OX=9940 GN=CANX PE=3 SV=1	8	8	23.2897942350257	23.1488736428025	23.3109567920977	23.5817551382475	23.6932086957383	23.5311191566662	0.403223008374059	23.62756278095	1.66726387726625	0.11772982400352	0.456279317899653	-4.88421827382048
W5PGX0	tr|W5PGX0|W5PGX0_SHEEP Dolichyl-diphosphooligosaccharide--protein glycosyltransferase 48 kDa subunit OS=Ovis aries (Sheep) OX=9940 GN=DDOST PE=3 SV=1	10	10	24.8794309438514	24.4045336214719	24.0451403947678	23.7034896056764	23.7031697562237	23.5415816967188	0.69655824520969	24.3945034590565	2.15782341982006	0.048853729567159	0.366682182158897	-4.13126151524623
W5PHQ8	tr|W5PHQ8|W5PHQ8_SHEEP Rhodanese domain-containing protein OS=Ovis aries (Sheep) OX=9940 GN=TSTD1 PE=4 SV=1	2	2	20.9479632038144	22.4300061599232	22.2103262464123	NA	24.7073992393018	23.5528522620485	-0.970283272858495	22.2404640007409	-1.53459006005657	0.148929481862747	0.504069015535452	-5.02737299903426
W5Q0A9	tr|W5Q0A9|W5Q0A9_SHEEP Cytochrome c domain-containing protein OS=Ovis aries (Sheep) OX=9940 GN=CYC1 PE=1 SV=1	8	8	23.4810649268387	23.9751143845902	24.4367577584857	22.8007625071182	23.1382502864154	23.5637928354035	0.955084732361488	24.043499482656	2.97242417340104	0.0101139954633117	0.235336068260375	-2.70856311211464
W5PRP1	tr|W5PRP1|W5PRP1_SHEEP Na(+)/H(+) exchange regulatory cofactor NHE-RF OS=Ovis aries (Sheep) OX=9940 GN=SLC9A3R1 PE=4 SV=1	9	9	21.0213351984587	23.318128844681	23.8629882012569	22.9136415777855	23.5974142861673	23.5741849026843	-0.611159307957713	22.7423691811934	-1.21980007406472	0.242748472140756	0.587624133208045	-5.45607919910537
W5P7Q3;W5PAS2	tr|W5P7Q3|W5P7Q3_SHEEP Prohibitin OS=Ovis aries (Sheep) OX=9940 GN=PHB PE=3 SV=1	9	9	22.7220639237495	23.4579311966482	23.7059332717099	NA	21.7744067304706	23.5825881820254	0.578122393330464	23.3639241481919	1.12685505409707	0.280236433170119	0.60935131398619	-5.51363417687267
W5PVT6	tr|W5PVT6|W5PVT6_SHEEP UBA_e1_C domain-containing protein OS=Ovis aries (Sheep) OX=9940 GN=UBA1 PE=3 SV=1	8	8	22.3305836058039	23.2056447764041	23.5030012897244	21.336604189762	22.9732553637739	23.5916335171725	-0.364510519669896	22.6577671905902	-0.902831641034269	0.383089199804136	0.688823849647821	-5.72908989857949
W5QB95	tr|W5QB95|W5QB95_SHEEP Uncharacterized protein OS=Ovis aries (Sheep) OX=9940 GN=LOC114113944 PE=3 SV=1	4	4	NA	22.3182849655306	22.655725486723	NA	22.9968334475329	23.6010412216195	-0.402106199356307	22.7206400520559	-0.941736717018804	0.371023528245167	0.67690003403171	-5.480895833817
P00349;W5P5M3	sp|P00349|6PGD_SHEEP 6-phosphogluconate dehydrogenase, decarboxylating OS=Ovis aries (Sheep) OX=9940 GN=PGD PE=1 SV=4;tr|W5P5M3|W5P5M3_SHEEP 6-phosphogluconate dehydrogenase, decarboxylating OS=Ovis aries (Sheep) OX=9940 GN=PGD PE=3 SV=1	16	16	24.3941390900994	25.0875859145292	24.8055615319294	NA	23.4004646435835	23.6106799314106	-1.09055886917184	23.6648359300349	-2.56176776768944	0.0237062250672977	0.305340093280616	-3.43563849449171
W5P2X9;W5QEN6	tr|W5P2X9|W5P2X9_SHEEP Cytochrome b-c1 complex subunit Rieske, mitochondrial OS=Ovis aries (Sheep) OX=9940 GN=LOC101113001 PE=1 SV=1	8	8	24.8906654797842	24.7489606548664	24.9173013764862	22.8648005615658	23.2381531437151	23.6235441546182	0.894079779406376	24.4942774515425	2.10928030701305	0.0534625598872013	0.380293103945534	-4.21035836069342
W5QAU4	tr|W5QAU4|W5QAU4_SHEEP V-set and immunoglobulin domain containing 1 OS=Ovis aries (Sheep) OX=9940 GN=VSIG1 PE=4 SV=1	6	6	25.5449641437332	25.8114452334413	25.4964609221902	24.67424282013	24.8129173150849	23.6340351242019	0.496398679414437	25.2438769328375	1.02610971383814	0.322292576651555	0.640012122839838	-5.65998655050603
Q6QAT4	sp|Q6QAT4|B2MG_SHEEP Beta-2-microglobulin OS=Ovis aries (Sheep) OX=9940 GN=B2M PE=3 SV=1	6	6	24.9327938188942	24.9892209443889	24.0031497060805	25.6729275356886	24.8378692342573	23.6482371983328	0.224444410394391	24.7929219448042	0.516990722895394	0.613255927078882	0.8220706692742	-6.04438449969937
W5PEL7	tr|W5PEL7|W5PEL7_SHEEP Heparan sulfate proteoglycan 2 OS=Ovis aries (Sheep) OX=9940 GN=HSPG2 PE=4 SV=1	44	44	26.5713419064353	26.5444541460871	26.667828345383	24.6527327716131	24.2698448996414	23.661992820402	-1.85892392425449	24.4652371861331	-2.17645020930712	0.0471854821887806	0.366682182158897	-4.10068418776636
W5Q9B2	tr|W5Q9B2|W5Q9B2_SHEEP Rho GDP dissociation inhibitor alpha OS=Ovis aries (Sheep) OX=9940 GN=ARHGDIA PE=4 SV=1	5	5	NA	21.8527061786514	22.318707018209	NA	24.2562859121393	23.6783878824176	-1.39475725297274	22.2516566073139	-1.89866323159772	0.0842383798968891	0.414541501071533	-4.44587679056354
W5NS65	tr|W5NS65|W5NS65_SHEEP H15 domain-containing protein OS=Ovis aries (Sheep) OX=9940 GN=ENSOARG00000000974 PE=3 SV=1	5	3	24.3479429284672	24.2087901475771	23.6232661562835	23.6283310389014	24.665044884108	23.6902389539199	0.669289363327643	24.3619136998733	2.17699211750233	0.0471377522878037	0.366682182158897	-4.099792765641
W5PK33;W5QDK2	tr|W5PK33|W5PK33_SHEEP EF-hand domain family member D2 OS=Ovis aries (Sheep) OX=9940 GN=EFHD2 PE=4 SV=1	4	4	21.0707171454579	21.5177952283058	21.5551343898385	21.1492784428733	23.8932322773492	23.6988957812829	-0.289522089481981	22.0027478327769	-0.465121133404342	0.649017092248472	0.832936996549194	-6.07006980385707
W5QCS4	tr|W5QCS4|W5QCS4_SHEEP AA_TRNA_LIGASE_II domain-containing protein OS=Ovis aries (Sheep) OX=9940 GN=SARS PE=4 SV=1	8	8	23.6018814684521	24.2286543106026	24.0772075349323	21.3631965899341	23.8187496355227	23.7063470439739	-0.587104853272443	23.1724536706001	-1.2421134678591	0.234657650233562	0.58069141966032	-5.43075755001186
W5PP69	tr|W5PP69|W5PP69_SHEEP Zinc finger and BTB domain containing 48 OS=Ovis aries (Sheep) OX=9940 GN=ZBTB48 PE=4 SV=1	1	1	NA	NA	NA	NA	NA	23.713951152781	NA	23.713951152781	NA	NA	NA	NA
W5PTW2;W5PJK2	tr|W5PTW2|W5PTW2_SHEEP Uncharacterized protein OS=Ovis aries (Sheep) OX=9940 GN=SLC25A3 PE=3 SV=1	12	12	25.2372425214552	25.3956184372558	26.0630009075022	21.2090228542633	21.5455872006438	23.723026691007	1.50882327923367	24.6166614083047	1.80572880197332	0.092564119634616	0.426681017057226	-4.68309027567967
W5PKX5	tr|W5PKX5|W5PKX5_SHEEP Quinoid dihydropteridine reductase OS=Ovis aries (Sheep) OX=9940 GN=QDPR PE=4 SV=1	3	3	NA	21.1198419119235	21.0602957909353	21.6703456615245	22.7586173563982	23.7305944711686	-0.444437786382071	21.9409568137094	-0.593381473050079	0.567600757036244	0.795066228957136	-5.65635930952864
W5Q5C2	tr|W5Q5C2|W5Q5C2_SHEEP Fibrous sheath interacting protein 2 OS=Ovis aries (Sheep) OX=9940 GN=FSIP2 PE=4 SV=1	1	1	NA	NA	NA	NA	NA	23.7435279762532	NA	23.7435279762532	NA	NA	NA	NA
W5PQK7;W5QHX1	tr|W5PQK7|W5PQK7_SHEEP Eukaryotic translation initiation factor 5A OS=Ovis aries (Sheep) OX=9940 GN=EIF5A PE=3 SV=1;tr|W5QHX1|W5QHX1_SHEEP Eukaryotic translation initiation factor 5A OS=Ovis aries (Sheep) OX=9940 GN=EIF5A2 PE=3 SV=1	6	6	23.230569522307	23.699815618657	23.7309398231213	23.0412469223388	24.5457077080231	23.7560395307309	-0.130748480757006	23.6020122804845	-0.41850624965363	0.681944171359123	0.84742819433208	-6.09090874768645
W5QC35	tr|W5QC35|W5QC35_SHEEP Protein disulfide-isomerase OS=Ovis aries (Sheep) OX=9940 GN=PDIA4 PE=3 SV=1	13	13	23.6110229343551	23.2379352590093	23.3456151061892	23.8542970066205	24.3885743594373	23.7679168052531	0.0702248224256223	23.7360059896902	0.250492605935262	0.805855455539229	0.903954455093811	-6.14809830413587
W5PC09	tr|W5PC09|W5PC09_SHEEP Proteasome subunit alpha type OS=Ovis aries (Sheep) OX=9940 GN=PSMA6 PE=3 SV=1	3	3	NA	20.4229109129996	NA	21.3778862587156	24.0709329865123	23.7817372990814	-1.20768268370598	21.6887572541036	-1.27161306120999	0.22768273306666	0.577092492227629	-5.29750891419563
W5PZC9	tr|W5PZC9|W5PZC9_SHEEP Cytochrome b-c1 complex subunit 6 OS=Ovis aries (Sheep) OX=9940 GN=ENSOARG00000014747 PE=3 SV=1	1	1	NA	NA	NA	NA	NA	23.7953091956763	NA	23.7953091956763	NA	NA	NA	NA
W5Q6J0;W5P5Q1;W5PQP5;W5PPS0	tr|W5Q6J0|W5Q6J0_SHEEP Uncharacterized protein OS=Ovis aries (Sheep) OX=9940 GN=ENSOARG00000017078 PE=4 SV=1;tr|W5P5Q1|W5P5Q1_SHEEP Uncharacterized protein OS=Ovis aries (Sheep) OX=9940 GN=ENSOARG00000005357 PE=4 SV=1;tr|W5PQP5|W5PQP5_SHEEP Uncharacterized	6	5	23.1982428243826	24.3554304976201	23.7114440354715	22.8814040998783	24.7514176530973	23.804948501711	-0.598387368457278	23.4846209177982	-1.58736653652414	0.13481493300385	0.489142563019081	-4.99551992839937
W5NUN8	tr|W5NUN8|W5NUN8_SHEEP Aldo_ket_red domain-containing protein OS=Ovis aries (Sheep) OX=9940 GN=AKR1A1 PE=4 SV=1	8	8	21.4186721396686	22.6649693135057	23.3399825457464	22.1053761655595	22.6572199787277	23.8125586526416	-1.14966665842188	22.0916298034306	-2.73280955899038	0.0162154203746895	0.279993395291257	-3.14113512381333
W5P7X3	tr|W5P7X3|W5P7X3_SHEEP Transaldolase OS=Ovis aries (Sheep) OX=9940 GN=TALDO1 PE=4 SV=1	7	7	23.0122119100287	24.6108700355737	24.4807307069303	22.8202159766471	24.1071809668679	23.8229917196586	-0.831624481511636	23.3932213118619	-2.04377033394025	0.0603215212669357	0.40095626991201	-4.31568621296614
W5P972	tr|W5P972|W5P972_SHEEP SCP2 domain-containing protein OS=Ovis aries (Sheep) OX=9940 GN=HSDL2 PE=4 SV=1	11	11	24.0688921957555	23.7944247768788	24.6254837077072	NA	22.9067323877509	23.8360957925102	-0.284244361062182	23.6912833933593	-0.753048417549862	0.464881258328047	0.752664894435885	-5.84978143625853
W5QGU1;W5QGS8	tr|W5QGU1|W5QGU1_SHEEP Lysozyme OS=Ovis aries (Sheep) OX=9940 GN=LOC101103222 PE=3 SV=1;tr|W5QGS8|W5QGS8_SHEEP Lysozyme OS=Ovis aries (Sheep) OX=9940 GN=LOC101102969 PE=3 SV=1	2	1	NA	NA	NA	NA	NA	23.8508347731667	NA	23.8508347731667	NA	NA	NA	NA
W5PI58	tr|W5PI58|W5PI58_SHEEP Epimerase domain-containing protein OS=Ovis aries (Sheep) OX=9940 GN=NDUFA9 PE=1 SV=1	18	18	24.4406817743769	25.2065950969568	25.1978823438653	20.6520990592855	23.3485436668073	23.8645782369058	1.36201256801549	24.4660696470407	1.87404564856967	0.0820068933003959	0.408941041257974	-4.58028474420391
W5QI03	tr|W5QI03|W5QI03_SHEEP Uncharacterized protein OS=Ovis aries (Sheep) OX=9940 GN=TPM1 PE=3 SV=1	9	3	22.0988248199333	21.5782085861569	21.8389239216117	25.0018610600926	24.120759139837	23.8768415668711	-0.987823916987434	22.5919912239234	-1.54480178391266	0.144757015038773	0.498978097921671	-5.0533008218222
Q9TR28;W5P5H0	sp|Q9TR28|CX7A1_SHEEP Cytochrome c oxidase subunit 7A1, mitochondrial OS=Ovis aries (Sheep) OX=9940 GN=COX7A1 PE=1 SV=1;tr|W5P5H0|W5P5H0_SHEEP Cytochrome c oxidase subunit 7A1, mitochondrial OS=Ovis aries (Sheep) OX=9940 GN=COX7A1 PE=1 SV=1	1	1	NA	NA	22.9760726007613	NA	NA	23.8904687414606	-0.214632291945122	23.2901824764809	-0.389316070458557	0.707250704367274	0.859123717557269	-5.72349688574244
W5PXJ8	tr|W5PXJ8|W5PXJ8_SHEEP DLH domain-containing protein OS=Ovis aries (Sheep) OX=9940 GN=CMBL PE=4 SV=1	5	5	20.3421006147953	22.9127478267729	23.2886324557378	NA	22.9333589462506	23.9045101478102	-0.877886900094861	22.2373265482259	-1.24109818518433	0.238361755877398	0.580764147870663	-5.34979882613276
W5Q532	tr|W5Q532|W5Q532_SHEEP Thioredoxin domain-containing protein OS=Ovis aries (Sheep) OX=9940 GN=PRDX4 PE=4 SV=1	10	8	23.3550713546802	23.3019304205564	23.2928251355265	24.3335314202828	24.093892878606	23.9185792286202	0.0135955730820392	23.722769526253	0.0431977332298826	0.966155712824294	0.981314107707478	-6.17927408843498
W5PH51	tr|W5PH51|W5PH51_SHEEP Ribosomal protein S18 OS=Ovis aries (Sheep) OX=9940 GN=RPS18 PE=3 SV=1	11	11	25.0727561873151	24.3885743594373	24.4269235598948	22.9669967522194	22.9182418579042	23.9310951140545	0.730861390988657	24.3161953339652	1.79955055390981	0.0935762361386319	0.426798930681077	-4.69227529792045
W5PFI7	tr|W5PFI7|W5PFI7_SHEEP Vinculin OS=Ovis aries (Sheep) OX=9940 GN=VCL PE=4 SV=1	9	9	20.7152758425729	22.3967339383709	22.9494470505362	22.187330346103	22.9664166497032	23.9424429903086	-1.35223986930568	21.8501545349463	-2.61862664734368	0.02026750982418	0.305340093280616	-3.34407354407889
W5PQC5;W5PWD4	tr|W5PQC5|W5PQC5_SHEEP 60S acidic ribosomal protein P0 OS=Ovis aries (Sheep) OX=9940 GN=ENSOARG00000011805 PE=3 SV=1	13	13	25.0529603555215	24.4471034891685	24.2278781139288	23.4179016565128	23.6644907348709	23.9521783383416	0.838186201721509	24.5461785489181	2.66723012736934	0.0184350660874563	0.299770205074289	-3.25798774513742
W5QC38;W5NVF9;W5Q5C1;W5PW95;W5NVI3;W5QC30;W5P9C5	tr|W5QC38|W5QC38_SHEEP Tubulin alpha chain OS=Ovis aries (Sheep) OX=9940 GN=TUBA1B PE=1 SV=1;tr|W5NVF9|W5NVF9_SHEEP Tubulin alpha chain OS=Ovis aries (Sheep) OX=9940 GN=ENSOARG00000002051 PE=3 SV=1;tr|W5Q5C1|W5Q5C1_SHEEP Tubulin alpha chain OS=Ovis aries (	14	0	23.8772231217683	23.8154647744493	24.192616841548	22.7669069446052	22.8050929883113	23.9689723064319	0.263163256292295	23.7026277909985	0.741455450178455	0.470707717122608	0.75419847241232	-5.90367549520535
W5PRT7	tr|W5PRT7|W5PRT7_SHEEP Cytochrome c oxidase subunit 6A, mitochondrial OS=Ovis aries (Sheep) OX=9940 GN=COX6A1 PE=3 SV=1	2	2	20.7717656170383	23.672954060659	24.2792981057572	NA	23.157636137566	23.9689723064319	0.572058726818085	23.4821572783003	0.951774273552273	0.358625714365745	0.664405164438277	-5.68548890498468
W5PYM5	tr|W5PYM5|W5PYM5_SHEEP Chaperonin containing TCP1 subunit 8 OS=Ovis aries (Sheep) OX=9940 GN=CCT8 PE=3 SV=1	6	6	23.8534648637043	23.9865501843528	23.8299121778282	NA	24.3430348331771	23.9804629729807	-0.0271961545589221	23.9850869291292	-0.101582816513824	0.92077101371033	0.962728234730139	-6.08794385954538
W5NQT8	tr|W5NQT8|W5NQT8_SHEEP SLIT and NTRK like family member 5 OS=Ovis aries (Sheep) OX=9940 GN=SLITRK5 PE=4 SV=1	1	1	NA	NA	NA	NA	NA	23.9884594964447	NA	23.9884594964447	NA	NA	NA	NA
W5Q701;W5Q5B8	tr|W5Q701|W5Q701_SHEEP HIT domain-containing protein OS=Ovis aries (Sheep) OX=9940 GN=LOC101112491 PE=4 SV=1;tr|W5Q5B8|W5Q5B8_SHEEP HIT domain-containing protein OS=Ovis aries (Sheep) OX=9940 GN=ENSOARG00000016673 PE=4 SV=1	5	5	23.6579799291683	25.0762086346314	24.9348352973739	NA	24.4417186150394	24.0002094842834	-1.07071131767281	23.838166037005	-3.0322314836971	0.0096526163038807	0.235336068260375	-2.61636585213393
W5NXM4;W5PMD7	tr|W5NXM4|W5NXM4_SHEEP S4 RNA-binding domain-containing protein OS=Ovis aries (Sheep) OX=9940 GN=ENSOARG00000002753 PE=3 SV=1;tr|W5PMD7|W5PMD7_SHEEP S4 RNA-binding domain-containing protein OS=Ovis aries (Sheep) OX=9940 GN=ENSOARG00000010831 PE=3 SV=1	10	10	25.303077219737	24.6916825838169	24.7670186054539	22.2218150941147	22.2635086949736	24.0142840717649	0.373387157789455	24.0635912905382	0.635695969646381	0.535257554762602	0.779656412159805	-5.97586551068671
W5Q8W8;W5PNU4	tr|W5Q8W8|W5Q8W8_SHEEP Histone H3 OS=Ovis aries (Sheep) OX=9940 GN=H3F3A PE=3 SV=1;tr|W5PNU4|W5PNU4_SHEEP Histone H3 OS=Ovis aries (Sheep) OX=9940 GN=ENSOARG00000011310 PE=3 SV=1	6	1	26.3182636005237	26.4048718467711	26.3274037515375	24.428671898185	24.1812235239437	24.026275996608	1.11127691759316	25.8367568950581	1.7102716164516	0.109337273433978	0.442077192046571	-4.82283098104281
W5NVT3	tr|W5NVT3|W5NVT3_SHEEP Staphylococcal nuclease domain-containing protein OS=Ovis aries (Sheep) OX=9940 GN=SND1 PE=4 SV=1	26	26	25.7222276795395	24.9981905958005	24.6640442092769	23.2556083055216	21.5818512203612	24.0400163845496	0.912736492982411	24.5000246456661	1.58897823092748	0.134450260268721	0.489142563019081	-4.99331101148189
W5NXT8	tr|W5NXT8|W5NXT8_SHEEP Cytochrome c oxidase subunit 5A OS=Ovis aries (Sheep) OX=9940 GN=COX5A PE=1 SV=1	7	7	20.5167866312835	23.1413755711738	24.0235428526119	22.1524240037673	24.8561197538608	24.0542104407769	0.6362881444994	23.4422206144954	0.951227272095272	0.357668830095047	0.664405164438277	-5.73080387751942
W5P610	tr|W5P610|W5P610_SHEEP Chloride intracellular channel protein OS=Ovis aries (Sheep) OX=9940 GN=CLIC1 PE=3 SV=1	9	7	22.9180458362716	24.3763578786363	24.5060572031417	21.8808399901945	23.9484567878901	24.0625861611384	-0.533695515395991	23.3485428851808	-1.1300451452248	0.277500289420765	0.609278088251143	-5.55418103107591
W5PPE8	tr|W5PPE8|W5PPE8_SHEEP Cytochrome c oxidase subunit 4I1 OS=Ovis aries (Sheep) OX=9940 GN=COX4I1 PE=1 SV=1	6	6	21.3233116104549	22.5245815151458	22.9118806442314	21.3029949132852	23.4679449158456	24.0731700500412	0.564451265012828	22.8828729073404	0.865066680397119	0.401623892147968	0.703547239640937	-5.8064562133296
W5P694;W5Q9W4	tr|W5P694|W5P694_SHEEP Uncharacterized protein OS=Ovis aries (Sheep) OX=9940 GN=RPLP2 PE=3 SV=1	4	4	22.7358365808649	22.5044818310749	22.763489006622	25.0764011916426	24.7210778699557	24.0831090202488	-0.546187658017018	23.3743054210596	-1.09469197835429	0.292180159782716	0.619123964638731	-5.591128661405
W5QFH5	tr|W5QFH5|W5QFH5_SHEEP Uncharacterized protein OS=Ovis aries (Sheep) OX=9940 GN=RAB1A PE=4 SV=1	8	4	24.3138536254401	24.1083915493746	24.2164647025233	23.6904678170159	23.9804198640575	24.0937611759707	-0.0161110857733	24.0591709128437	-0.0672433849880847	0.947341545008242	0.97470629390119	-6.17791123743863
W5P303;P68251	tr|W5P303|W5P303_SHEEP 14_3_3 domain-containing protein OS=Ovis aries (Sheep) OX=9940 GN=YWHAB PE=3 SV=1;sp|P68251|1433B_SHEEP 14-3-3 protein beta/alpha OS=Ovis aries (Sheep) OX=9940 GN=YWHAB PE=1 SV=2	8	4	22.6445137534804	23.4218332767867	23.4175714458529	22.5249408935946	23.7569603137853	24.1056727001381	-0.591850966027383	23.0159899142593	-1.57851123275144	0.136833757712372	0.489142563019081	-5.00762940215168
W5PG36	tr|W5PG36|W5PG36_SHEEP Voltage dependent anion channel 2 OS=Ovis aries (Sheep) OX=9940 GN=VDAC2 PE=4 SV=1	11	11	24.3598019469006	24.3257275256645	25.1118381295531	22.4798707770854	22.8822757933684	24.1180309100378	1.05851429405674	24.40884799413	2.20792856106943	0.0444864699822502	0.366682182158897	-4.04873400156249
W5Q8J9;W5PFW3;W5PHJ8;W5P2C4;W5PMB5;W5PXB5;W5PYM1	tr|W5Q8J9|W5Q8J9_SHEEP 40S ribosomal protein S4 OS=Ovis aries (Sheep) OX=9940 GN=RPS4X PE=3 SV=1;tr|W5PFW3|W5PFW3_SHEEP 40S ribosomal protein S4 OS=Ovis aries (Sheep) OX=9940 GN=LOC101121718 PE=3 SV=1;tr|W5PHJ8|W5PHJ8_SHEEP 40S ribosomal protein S4 OS=Ovis	20	20	26.2866461391699	25.907022999927	25.8691187065269	23.4663077965354	23.5055847510701	24.1290712713574	0.47554317938646	25.0983968671243	0.810932246204745	0.431013672488685	0.729587956130532	-5.85070272603578
C5IWU0;W5PN74;W5Q655;W5NUV2;W5QCM7	tr|C5IWU0|C5IWU0_SHEEP ADP-ribosylation factor 1 OS=Ovis aries (Sheep) OX=9940 GN=ARF1 PE=2 SV=1;tr|W5PN74|W5PN74_SHEEP Uncharacterized protein OS=Ovis aries (Sheep) OX=9940 GN=LOC101120590 PE=3 SV=1	9	7	24.5379600995052	25.1166297647266	24.296047983109	23.3248453533966	24.0317923461842	24.1456233778881	0.201091645795525	24.3426956436994	0.588270275978746	0.565747406076325	0.795066228957136	-6.00484986215674
W5PYQ7;W5NR25	tr|W5PYQ7|W5PYQ7_SHEEP 40S ribosomal protein S12 OS=Ovis aries (Sheep) OX=9940 GN=RPS12 PE=3 SV=1;tr|W5NR25|W5NR25_SHEEP 40S ribosomal protein S12 OS=Ovis aries (Sheep) OX=9940 GN=ENSOARG00000000595 PE=3 SV=1	6	6	24.4682737293198	24.1391061891978	24.3057320332116	24.1977076249596	24.2810886495022	24.1586411549235	0.20004416232041	24.3584469780126	0.794070408424836	0.440444818728256	0.737030703375248	-5.86395638473118
W5PWD6	tr|W5PWD6|W5PWD6_SHEEP 14_3_3 domain-containing protein OS=Ovis aries (Sheep) OX=9940 GN=YWHAG PE=3 SV=1	7	1	21.8278362821293	22.357049435795	22.8634243442245	22.7835855228026	24.1940038706647	24.1722443887265	-0.781361764644014	22.6423430917351	-1.45953050326571	0.166554175238875	0.532403944780678	-5.16573114296418
W5Q7Q6	tr|W5Q7Q6|W5Q7Q6_SHEEP Epoxide hydrolase OS=Ovis aries (Sheep) OX=9940 GN=EPHX1 PE=3 SV=1	17	17	25.027109619471	25.3625153544367	24.9989033450099	24.0319322420839	24.7847162584117	24.1847565019615	0.792287680489228	25.1277993938071	2.81310909718454	0.013849986404507	0.278433229794464	-2.99706892250276
W5PLQ4	tr|W5PLQ4|W5PLQ4_SHEEP V-set and immunoglobulin domain containing 2 OS=Ovis aries (Sheep) OX=9940 GN=VSIG2 PE=4 SV=1	4	4	25.3178365018094	25.0459346302258	24.6446732035708	25.3597005705624	25.2136952907067	24.1961606515133	0.373726493795534	25.1498633882958	1.2608931484467	0.228013730000083	0.577092492227629	-5.4091647334567
W5PQ45	tr|W5PQ45|W5PQ45_SHEEP HIT domain-containing protein OS=Ovis aries (Sheep) OX=9940 GN=HINT2 PE=4 SV=1	4	4	23.444777946603	23.66055662775	24.5932207248657	21.2218120794539	22.7312222018744	24.20679040074	0.659370479299003	23.6394152365307	1.33669650475913	0.202699443852739	0.568440670567711	-5.3194492894754
O21619	sp|O21619|COX3_SHEEP Cytochrome c oxidase subunit 3 OS=Ovis aries (Sheep) OX=9940 GN=MT-CO3 PE=1 SV=2	1	1	20.2429679936993	21.3537020382637	22.5764911498949	NA	21.7827450997564	24.2164182428119	1.05907908665298	22.612144406696	1.41137097843214	0.181689786942786	0.550218464102039	-5.18588213691518
W5P9P3	tr|W5P9P3|W5P9P3_SHEEP TCTP domain-containing protein OS=Ovis aries (Sheep) OX=9940 GN=ENSOARG00000006680 PE=3 SV=1	1	1	NA	22.2124619860153	22.8792990315032	25.6205706140211	24.5007046571351	24.230088547548	-1.20458441118318	23.3532541178298	-1.84654679928215	0.0919684915181867	0.426681017057226	-4.52071184587168
W5Q1F6	tr|W5Q1F6|W5Q1F6_SHEEP Apoptosis inducing factor mitochondria associated 1 OS=Ovis aries (Sheep) OX=9940 GN=AIFM1 PE=4 SV=1	18	18	24.7350092518776	24.4151831202779	24.9256348718472	23.4048104902872	23.4557239942034	24.2394515887609	0.631455511141223	24.5116966417797	1.96052517333641	0.0702024127821071	0.402352475590389	-4.44702819156153
W5PZT4	tr|W5PZT4|W5PZT4_SHEEP Ribosomal_S10 domain-containing protein OS=Ovis aries (Sheep) OX=9940 GN=RPS20 PE=3 SV=1	4	4	25.4699824172807	24.8071434525528	24.7567562252162	23.9798296695731	24.1529597328791	24.2514387866057	0.497287564391286	24.8183288295469	1.52971587512602	0.148427406843875	0.504069015535452	-5.07351871424188
W5PYS5;W5PZQ4;W5Q589	tr|W5PYS5|W5PYS5_SHEEP Pyruvate dehydrogenase E1 component subunit alpha OS=Ovis aries (Sheep) OX=9940 GN=PDHA1 PE=4 SV=1;tr|W5PZQ4|W5PZQ4_SHEEP Pyruvate dehydrogenase E1 component subunit alpha OS=Ovis aries (Sheep) OX=9940 GN=LOC101103029 PE=4 SV=1	20	20	24.2660787051347	25.3018649188525	25.5483894135316	21.9626786478152	22.9425202692747	24.2642481479642	0.7225638773245	24.4089119557577	1.2001773537259	0.250042146297798	0.587842106499711	-5.47804414339149
W5PXA6	tr|W5PXA6|W5PXA6_SHEEP FAA_hydrolase domain-containing protein OS=Ovis aries (Sheep) OX=9940 GN=FAHD2A PE=4 SV=1	8	8	21.8857587467315	21.8079361398708	23.2811036273232	21.0547170923592	23.3573069846884	24.2752677768508	0.0601640597202646	22.6404304244974	0.116483519386008	0.90892850307071	0.958390263019944	-6.17327053808371
W5PW27	tr|W5PW27|W5PW27_SHEEP Cytochrome c oxidase subunit 5B OS=Ovis aries (Sheep) OX=9940 GN=COX5B PE=1 SV=1	6	6	21.0545172650972	23.3728677680113	23.9147336538641	21.1385598514901	23.6075410609035	24.2851945570011	0.942483075126621	23.3668105636245	1.51132528670488	0.153008201982982	0.506410912881135	-5.09797750562207
W5Q675;W5PDP5;W5Q3H4;W5P1Z6	tr|W5Q675|W5Q675_SHEEP S5 DRBM domain-containing protein OS=Ovis aries (Sheep) OX=9940 GN=RPS2 PE=3 SV=1	12	12	26.1549087096312	25.5776272234312	25.4052595512951	23.5672767629501	23.330051162878	24.2965032226715	0.239596585606151	24.8417360649459	0.438816664761509	0.667509678036537	0.836343784206582	-6.08209165663211
P50413	sp|P50413|THIO_SHEEP Thioredoxin OS=Ovis aries (Sheep) OX=9940 GN=TXN PE=3 SV=2	4	4	22.3804157568126	22.7830901066468	22.3236921319871	24.0540420681148	24.9304446304376	24.3081160695705	-1.21364867379201	22.9778406577448	-1.95325563694705	0.0745843978723911	0.403947540436068	-4.38625402770735
W5P363	tr|W5P363|W5P363_SHEEP PKS_ER domain-containing protein OS=Ovis aries (Sheep) OX=9940 GN=VAT1 PE=4 SV=1	7	7	22.2931549323654	23.6093851252039	24.3590658229015	21.1700423783577	22.0078216590957	24.3168391227981	-0.142812150763024	22.8879787647389	-0.218107305281351	0.830501581823811	0.914897177031239	-6.15585630919966
W5Q2F4	tr|W5Q2F4|W5Q2F4_SHEEP S-(hydroxymethyl)glutathione dehydrogenase OS=Ovis aries (Sheep) OX=9940 GN=ADH5 PE=3 SV=1	6	6	22.7667420062385	24.3448463078204	23.8001270090721	23.8737197160933	25.5747777555786	24.3298687682915	-1.40743612055457	23.4112955335718	-3.00918542020898	0.0094042092167434	0.235336068260375	-2.64157257645285
W5PQ98;W5P7H8	tr|W5PQ98|W5PQ98_SHEEP Actin related protein 3 OS=Ovis aries (Sheep) OX=9940 GN=ACTR3 PE=3 SV=1	14	14	24.998473330404	25.0102288386387	25.0107443642056	22.5948782384204	24.3718940008556	24.3409807430759	-0.0577087678244048	24.3590122020212	-0.13055008137328	0.897993848354277	0.952055467731128	-6.17148884603692
C5IJA0;W5Q1A2;W5QIZ8;W5QBU8	tr|C5IJA0|C5IJA0_SHEEP GTP-binding nuclear protein Ran OS=Ovis aries (Sheep) OX=9940 GN=RAN PE=2 SV=1;tr|W5Q1A2|W5Q1A2_SHEEP GTP-binding nuclear protein Ran OS=Ovis aries (Sheep) OX=9940 GN=ENSOARG00000015368 PE=3 SV=1	13	13	24.7900045449332	25.5926323734569	25.5322776669251	22.4124866634479	22.8465468580831	24.3542758508139	-0.354012508459547	24.0776977387136	-0.610459032619069	0.551367410907115	0.782981295994525	-5.99155354910933
W5PT98	tr|W5PT98|W5PT98_SHEEP Uncharacterized protein OS=Ovis aries (Sheep) OX=9940 GN=ATP5PO PE=3 SV=1	11	11	25.1014820336932	25.1006957374895	25.2732026927772	22.8559559214985	23.270593708706	24.3670948683287	0.955928526925327	24.8061350905448	2.16984627999112	0.0477707714557148	0.366682182158897	-4.11153913304202
W5QCZ0	tr|W5QCZ0|W5QCZ0_SHEEP Sulfurtransferase OS=Ovis aries (Sheep) OX=9940 GN=MPST PE=4 SV=1	10	10	23.7084623785968	25.2187108751032	24.4061838995331	20.6098666042024	22.9876480912825	24.3807952037997	0.40898125203886	23.7564351347724	0.622810002984665	0.543450241753015	0.779656412159805	-5.98395072779794
W5QE14	tr|W5QE14|W5QE14_SHEEP Uncharacterized protein OS=Ovis aries (Sheep) OX=9940 GN=PCBP1 PE=4 SV=1	9	6	24.6395394749713	26.5751546747293	26.470003449579	24.1804116639347	24.4276082822878	24.3923476839558	0.0939734814366133	25.1611642789613	0.176617998389228	0.862345169693099	0.936384275319201	-6.16423817751485
W5PHT5	tr|W5PHT5|W5PHT5_SHEEP Basal cell adhesion molecule (Lutheran blood group) OS=Ovis aries (Sheep) OX=9940 GN=BCAM PE=4 SV=1	7	7	21.805135536934	22.7736354616008	23.9428523550247	24.3522438040657	24.7639869884396	24.4032594163142	-0.98636874559304	23.2251694972481	-1.31265190735479	0.21207116246786	0.568440670567711	-5.30594219694541
W5PPG3	tr|W5PPG3|W5PPG3_SHEEP Aldedh domain-containing protein OS=Ovis aries (Sheep) OX=9940 GN=ENSOARG00000011512 PE=3 SV=1	8	8	21.752116183632	23.3347010837859	23.4041797086754	23.2117458873572	24.6512287062757	24.4164654763313	-0.526566561455883	23.1984562269483	-0.9780825958206	0.344680035256578	0.654367173532792	-5.7059398162705
W5PH95	tr|W5PH95|W5PH95_SHEEP Uncharacterized protein OS=Ovis aries (Sheep) OX=9940 GN=ENSOARG00000009143 PE=4 SV=1	4	2	22.2313359102323	23.8353999043368	23.4588486814606	23.71459458189	25.1034137478285	24.4296558502893	-1.88926174500438	22.9367861073679	-3.75293034099972	0.00242623173593444	0.159681267778358	-1.340585989987
W5PK66	tr|W5PK66|W5PK66_SHEEP DJ-1_PfpI domain-containing protein OS=Ovis aries (Sheep) OX=9940 GN=PARK7 PE=4 SV=1	6	6	22.4754499588757	23.4016489153873	24.2009734473453	21.4331611536207	22.8195547162547	24.4423165762083	-0.856568730871324	22.7005664291797	-1.66734865156813	0.117712743408093	0.456279317899653	-4.88409826610076
W5NXE5;W5P4X4;W5Q400;W5PM47;W5Q0H5;W5NYJ6;W5PVW1;W5PTF7	tr|W5NXE5|W5NXE5_SHEEP Uncharacterized protein OS=Ovis aries (Sheep) OX=9940 GN=LOC101104501 PE=4 SV=1;tr|W5P4X4|W5P4X4_SHEEP Uncharacterized protein OS=Ovis aries (Sheep) OX=9940 GN=LOC101109899 PE=4 SV=1;tr|W5Q400|W5Q400_SHEEP Heterogeneous nuclear ribon	11	11	23.517642672769	24.1829872517376	24.0613083598859	22.6853394112067	23.7106553398088	24.4575907364509	0.182088093057445	23.8602980085052	0.455385442803889	0.655834366349763	0.832936996549194	-6.07459836405315
W5PXR2	tr|W5PXR2|W5PXR2_SHEEP Aminotran_1_2 domain-containing protein OS=Ovis aries (Sheep) OX=9940 GN=GCAT PE=3 SV=1	13	13	25.6018286815157	25.3869651619897	25.1451779036197	23.3126946391726	23.566143553509	24.4721072057977	0.461574881202925	24.8116069648689	1.10891189167436	0.286207213581124	0.616953878267092	-5.57638461874116
W5PP47;Q10994;W5PP17	tr|W5PP47|W5PP47_SHEEP Cystatin domain-containing protein OS=Ovis aries (Sheep) OX=9940 GN=ENSOARG00000011405 PE=3 SV=1;sp|Q10994|CYTB_SHEEP Cystatin-B OS=Ovis aries (Sheep) OX=9940 GN=CSTB PE=1 SV=1;tr|W5PP17|W5PP17_SHEEP Cystatin domain-containing protei	3	3	21.3579794430966	23.1233221257212	22.3802605008057	22.4261465699881	24.6231926829167	24.4858490205256	-1.27560561535641	22.4283222494974	-2.03103007267231	0.0617461065020821	0.401447843235856	-4.33597337334669
O78750	sp|O78750|COX2_SHEEP Cytochrome c oxidase subunit 2 OS=Ovis aries (Sheep) OX=9940 GN=MT-CO2 PE=1 SV=1	3	3	NA	NA	20.8460813645953	19.6622347928136	23.9726720596274	24.4974629386801	0.206829831959034	22.3687106881045	0.157872549945209	0.877191371318558	0.945445454965824	-6.06109368490951
W5QF16	tr|W5QF16|W5QF16_SHEEP BRICHOS domain-containing protein OS=Ovis aries (Sheep) OX=9940 GN=GKN2 PE=4 SV=1	11	11	25.6216351781546	25.7482726225104	25.2373051972754	24.2123655888321	24.2167749991361	24.5063712897247	1.73679018314874	25.7921825708466	4.70491923028733	0.000340603678934656	0.0555938364412744	0.443492507555273
W5PYF6;W5P9L9;W5Q2G6;W5PGN1;W5PYJ1;W5PZZ7	tr|W5PYF6|W5PYF6_SHEEP Uncharacterized protein OS=Ovis aries (Sheep) OX=9940 GN=ENSOARG00000014432 PE=4 SV=1;tr|W5P9L9|W5P9L9_SHEEP Uncharacterized protein OS=Ovis aries (Sheep) OX=9940 GN=ENSOARG00000006655 PE=4 SV=1;tr|W5Q2G6|W5Q2G6_SHEEP Uncharacterized	12	12	24.5113504787302	24.8201761800243	24.7488840807771	24.300092371117	24.9456016881878	24.5212180038078	-0.130380890222582	24.576030021996	-0.447564306177614	0.661334198700969	0.833937963181297	-6.07816908565335
W5PL89	tr|W5PL89|W5PL89_SHEEP Uncharacterized protein OS=Ovis aries (Sheep) OX=9940 GN=ENSOARG00000010451 PE=4 SV=1	7	4	22.8487691063555	23.537196822084	23.3500459279426	NA	24.316032695444	24.5344356275898	-0.694244004275507	23.3386174880965	-1.7632982349558	0.101396569708287	0.438408289836988	-4.71031608690982
W5PVD4	tr|W5PVD4|W5PVD4_SHEEP GTP:AMP phosphotransferase AK3, mitochondrial OS=Ovis aries (Sheep) OX=9940 GN=AK3 PE=3 SV=1	10	10	23.3341110567291	24.0495185808801	24.8269023742504	23.114204627274	23.5420027037724	24.5494863463174	0.361177842811212	24.0832932029428	1.10594818355566	0.287444485210866	0.617840445223356	-5.57947062790399
W5PFR7	tr|W5PFR7|W5PFR7_SHEEP Lactamase_B domain-containing protein OS=Ovis aries (Sheep) OX=9940 GN=ETHE1 PE=4 SV=1	9	9	23.6228824934233	24.50778899175	24.737553420598	23.0957734020497	23.5545614062408	24.5629859518067	0.185834794178792	24.1065083414008	0.543286860187825	0.595501704711225	0.80981733010797	-6.03036711009535
W5Q3M1	tr|W5Q3M1|W5Q3M1_SHEEP BTB domain containing 8 OS=Ovis aries (Sheep) OX=9940 GN=BTBD8 PE=4 SV=1	1	1	NA	NA	NA	NA	NA	24.5786737722263	NA	24.5786737722263	NA	NA	NA	NA
W5PXK1	tr|W5PXK1|W5PXK1_SHEEP Peptidase S1 domain-containing protein OS=Ovis aries (Sheep) OX=9940 GN=ENSOARG00000014147 PE=3 SV=1	1	1	24.0875216973443	23.5727404193636	23.7908281404355	24.7629644252087	25.3440659502734	24.5911381947717	-0.42315596678062	24.1466318211759	-0.954894819347129	0.355875056808359	0.663826789258486	-5.72744380241808
P05028	sp|P05028|AT1B1_SHEEP Sodium/potassium-transporting ATPase subunit beta-1 OS=Ovis aries (Sheep) OX=9940 GN=ATP1B1 PE=2 SV=1	13	13	26.6990905876801	26.2446029231318	25.6550954262951	26.3255326811806	25.4980338549292	24.6054374531957	0.36287787559888	26.0194044255349	0.866833792298931	0.400687490843812	0.703547239640937	-5.80496867088711
W5NRK4;W5PEQ8	tr|W5NRK4|W5NRK4_SHEEP Glutamate dehydrogenase OS=Ovis aries (Sheep) OX=9940 GN=GLUD1 PE=3 SV=1	16	16	24.6282027767706	24.4817893856906	24.654476095144	23.9505655185277	23.7997966547102	24.6195456476687	0.576657378734772	24.644058035786	1.98576638204629	0.0670605053146393	0.401447843235856	-4.4075106229569
Q9MZS8;W5P1A3	sp|Q9MZS8|CATD_SHEEP Cathepsin D OS=Ovis aries (Sheep) OX=9940 GN=CTSD PE=1 SV=1	7	5	22.4964933687185	23.0996695574079	23.1844679151552	24.5291427472191	25.2818073837307	24.6324739612904	-0.704049216283121	23.5186512141121	-1.12767623259481	0.27846621379304	0.609278088251143	-5.55668716412538
W5PJD0	tr|W5PJD0|W5PJD0_SHEEP Phosphoglucomutase 2 OS=Ovis aries (Sheep) OX=9940 GN=PGM2 PE=3 SV=1	10	10	22.68487638383	23.8899477997657	24.3970703950832	20.9289069347909	23.3105217461506	24.644398911798	-0.784457609903132	22.9170582236182	-1.22552286695853	0.240652888417805	0.584442729014668	-5.44961970025973
W5P5T8	tr|W5P5T8|W5P5T8_SHEEP 40S ribosomal protein S7 OS=Ovis aries (Sheep) OX=9940 GN=RPS7 PE=3 SV=1	9	9	25.6688814317066	25.4076239470334	25.2129023372709	23.7637722470827	23.7289562190049	24.6570546421206	0.19384658337448	24.8367884290571	0.472274776732981	0.644028543569662	0.8315820982534	-6.06668318292595
W5QG75;W5P6A3;W5QGN8;W5QE85;W5PA45;W5NU95;W5Q8V4	tr|W5QG75|W5QG75_SHEEP 40S ribosomal protein S3a OS=Ovis aries (Sheep) OX=9940 GN=RPS3A PE=3 SV=1;tr|W5P6A3|W5P6A3_SHEEP 40S ribosomal protein S3a OS=Ovis aries (Sheep) OX=9940 GN=RPS3A PE=3 SV=1;tr|W5QGN8|W5QGN8_SHEEP 40S ribosomal protein S3a OS=Ovis ari	14	14	26.3811182880838	25.6233488764866	25.6673610800297	24.1600143018022	23.7699922266225	24.6710304161842	0.456593320946244	25.2737741920079	0.967836198838776	0.349595906767197	0.656742314808835	-5.7154974386915
W5PE27	tr|W5PE27|W5PE27_SHEEP S-formylglutathione hydrolase OS=Ovis aries (Sheep) OX=9940 GN=ESD PE=3 SV=1	7	7	23.17327946901	24.5652276530657	24.069364672872	23.1628327765019	24.2930075144984	24.6922292466516	-0.883266090139937	23.5510238436966	-1.99202763881334	0.066301255376102	0.401447843235856	-4.39766594803148
W5PE22;W5P3E8	tr|W5PE22|W5PE22_SHEEP Rab GDP dissociation inhibitor OS=Ovis aries (Sheep) OX=9940 GN=GDI2 PE=3 SV=1	14	14	24.0371696069855	24.8305181176705	24.963963562764	23.6698012396328	25.6991486063296	24.7091305801475	-0.848485951993428	24.2273789762583	-2.24590685209851	0.0414224410313973	0.364517481076296	-3.98560919547184
W5PHY1	tr|W5PHY1|W5PHY1_SHEEP Uncharacterized protein OS=Ovis aries (Sheep) OX=9940 GN=ENSOARG00000009361 PE=4 SV=1	18	18	28.0170974600472	27.6049571688266	28.6855434534067	25.0471539566099	23.3737190047568	24.7212037312985	0.545941225859778	26.5145830754208	0.508133433068213	0.619294045031827	0.826328626488498	-6.04895560124074
W5P214	tr|W5P214|W5P214_SHEEP Transgelin OS=Ovis aries (Sheep) OX=9940 GN=TAGLN PE=3 SV=1	9	9	22.7117704368839	23.7259246160111	23.5351292916961	23.5340171899061	25.1496518719393	24.7345485488008	-3.59814700280629	22.2629856276276	-8.5522449892583	1.09277295831813e-06	0.000817394172821962	5.47198225320214
W5QDB7;W5QDF4	tr|W5QDB7|W5QDB7_SHEEP Uncharacterized protein OS=Ovis aries (Sheep) OX=9940 GN=ENSOARG00000019285 PE=4 SV=1	6	0	NA	NA	NA	NA	NA	24.7491021465678	NA	24.7491021465678	NA	NA	NA	NA
W5QIK8	tr|W5QIK8|W5QIK8_SHEEP Selenium binding protein 1 OS=Ovis aries (Sheep) OX=9940 GN=SELENBP1 PE=4 SV=1	11	11	22.7058171717152	24.2170613430279	24.4473658987933	21.7743086373516	24.9060473644199	24.7590588036489	-1.02921497794071	23.2870023808558	-1.69199523018182	0.112837549928788	0.446574007125574	-4.84904072597271
W5PCQ8	tr|W5PCQ8|W5PCQ8_SHEEP Uncharacterized protein OS=Ovis aries (Sheep) OX=9940 GN=SLC25A4 PE=3 SV=1	14	7	27.1086296713021	26.3841599728347	26.5325163071533	24.6340874726312	23.517416579014	24.7760585093789	1.52665452113678	26.2554720126207	2.61424943389003	0.0204409304214629	0.305340093280616	-3.35180339088727
W5P5W9	tr|W5P5W9|W5P5W9_SHEEP Triosephosphate isomerase OS=Ovis aries (Sheep) OX=9940 GN=TPI1 PE=3 SV=1	9	9	22.5833934620901	25.0586889122115	24.9453775615096	23.367092883314	25.2953129371173	24.794419108207	-1.05839640128157	23.8115159434341	-1.80918307840363	0.0920025017239954	0.426681017057226	-4.67794664439161
W5PZM9;W5PC69	tr|W5PZM9|W5PZM9_SHEEP Annexin OS=Ovis aries (Sheep) OX=9940 GN=ANXA5 PE=3 SV=1	14	14	24.2850829504149	24.8427086526253	23.8465037369792	25.1590081204259	26.3233236572764	24.8071434525528	-0.0139057409357228	24.8703422245779	-0.0321391034873231	0.974816112121589	0.985354664685065	-6.17970169686902
W5PHF2	tr|W5PHF2|W5PHF2_SHEEP Acyl-CoA dehydrogenase short/branched chain OS=Ovis aries (Sheep) OX=9940 GN=ACADSB PE=3 SV=1	17	17	25.5875169351336	25.0234572704298	25.6812398691281	23.3920576145591	23.2888184888264	24.815129039842	0.779477508295493	25.0211086238009	1.55367253536374	0.142635000259951	0.496237117183457	-5.04134812071372
W5QBF9	tr|W5QBF9|W5QBF9_SHEEP Hydroxyacyl-CoA dehydrogenase trifunctional multienzyme complex subunit beta OS=Ovis aries (Sheep) OX=9940 GN=HADHB PE=3 SV=1	20	20	23.9475150518224	25.189766764625	25.3734830213962	22.1163572962038	23.1220491246999	24.8249216052801	0.402866679393483	24.2971154837013	0.703747912328843	0.493161938516665	0.759522890064683	-5.93059714251793
W5QBG1	tr|W5QBG1|W5QBG1_SHEEP Uncharacterized protein OS=Ovis aries (Sheep) OX=9940 GN=ENSOARG00000018687 PE=4 SV=1	4	4	28.2812022849423	28.3308300495808	27.7702318448322	24.7238450739859	24.4901875093697	24.8394882503598	0.758590318865664	26.7852593282779	0.836543744697158	0.41693958714168	0.722814552584558	-5.83008998906954
W5PHW0	tr|W5PHW0|W5PHW0_SHEEP HATPase_c domain-containing protein OS=Ovis aries (Sheep) OX=9940 GN=HSP90AB1 PE=3 SV=1	30	18	24.9454238742621	25.2813178793115	25.2925105903554	23.7275357588601	24.4585448803738	24.8559446718078	-0.378820579167176	24.5708026529115	-1.20740484475099	0.247336173841989	0.587842106499711	-5.46998718195245
W5PK95;W5P686	tr|W5PK95|W5PK95_SHEEP Heterogeneous nuclear ribonucleoprotein A2/B1 OS=Ovis aries (Sheep) OX=9940 GN=HNRNPA2B1 PE=4 SV=1	11	10	24.1580980851031	24.281849760451	24.717299105136	23.9348957682691	24.9737556535913	24.8772562828364	0.0848987481146892	24.5329751499552	0.234173853176669	0.818249539837954	0.908056218318802	-6.15214045483393
W5PUU8;W5PT38;W5QFM1;W5QGA9;W5QFN5;W5PHK5;W5QAA6;W5QFL9;W5NTP4;W5QFR4	tr|W5PUU8|W5PUU8_SHEEP Histone H2A OS=Ovis aries (Sheep) OX=9940 GN=HIST2H2AC PE=3 SV=1;tr|W5PT38|W5PT38_SHEEP Histone H2A OS=Ovis aries (Sheep) OX=9940 GN=LOC101121387 PE=3 SV=1;tr|W5QFM1|W5QFM1_SHEEP Histone H2A OS=Ovis aries (Sheep) OX=9940 GN=LOC101106	5	3	24.8615161365931	25.2319286839864	25.4548083333066	25.4901776397508	26.242245220154	24.8897895786015	0.851393115779807	25.7874408232886	2.44853612375966	0.0281663989790943	0.305340093280616	-3.64132879806896
W5P2R0;W5PVY5	tr|W5P2R0|W5P2R0_SHEEP Uncharacterized protein OS=Ovis aries (Sheep) OX=9940 GN=ENSOARG00000004401 PE=4 SV=1	7	2	22.0280774171827	23.2815211766853	23.4962545625611	22.5543948205328	25.1668295686424	24.9020835725034	-0.982890252734876	23.0800817266505	-1.48313217468119	0.160261925871252	0.523460404315487	-5.13506665485238
A2SW69	sp|A2SW69|ANXA2_SHEEP Annexin A2 OS=Ovis aries (Sheep) OX=9940 GN=ANXA2 PE=1 SV=1	20	20	25.9268192426651	26.3405091553867	25.5669895712642	25.222937897536	25.6572681862775	24.9130871880022	0.652449403324752	25.9308265751844	1.96583223224338	0.0695308928874632	0.402352475590389	-4.43874221865591
B6UV59	tr|B6UV59|B6UV59_SHEEP Hydroxyacyl-coenzyme A dehydrogenase/3-ketoacyl-coenzyme A thiolase/enoyl-coenzyme A hydratase (Trifunctional protein) alpha subunit OS=Ovis aries (Sheep) OX=9940 GN=HADHA PE=2 SV=1	27	27	25.3587744690887	25.3372028488044	25.9007121943966	23.9676971374544	23.9604426588479	24.9243324628098	0.585736232786719	25.2010617449603	1.56284162250203	0.140469524022445	0.493292037412153	-5.0289437957142
C5ISA2	tr|C5ISA2|C5ISA2_SHEEP Tubulin alpha chain OS=Ovis aries (Sheep) OX=9940 GN=TUBA4A PE=2 SV=1	15	4	25.5047595246958	25.678782779879	25.8338017558386	24.2670384937095	23.8088048915874	24.9363145326002	0.625443380232895	25.3176386865015	1.57403348639756	0.13786440697108	0.489142563019081	-5.01373505202617
W5PRJ4	tr|W5PRJ4|W5PRJ4_SHEEP Valosin containing protein OS=Ovis aries (Sheep) OX=9940 GN=VCP PE=3 SV=1	15	15	23.9026370867474	24.9046455537743	24.529016456628	23.6101020410782	24.5922595428702	24.9493788557481	-0.351581288158851	24.2388826120616	-1.09539228736475	0.291883839857207	0.619123964638731	-5.59040625338098
W5PJU2	tr|W5PJU2|W5PJU2_SHEEP Aldo_ket_red domain-containing protein OS=Ovis aries (Sheep) OX=9940 GN=ENSOARG00000009992 PE=4 SV=1	6	5	23.0194427220613	25.1780613247094	24.8385382520995	21.8564785255054	24.6375460986412	24.9611336563132	-0.75652812956681	23.7036026984383	-1.20765070097505	0.247244527003123	0.587842106499711	-5.46971242691023
A6YRY8;W5NWR3;W5Q7U8;W5Q7F4;W5PCI9	sp|A6YRY8|RSSA_SHEEP 40S ribosomal protein SA OS=Ovis aries (Sheep) OX=9940 GN=RPSA PE=2 SV=1;tr|W5NWR3|W5NWR3_SHEEP 40S_SA_C domain-containing protein OS=Ovis aries (Sheep) OX=9940 GN=RPSA PE=3 SV=1	12	12	25.2518737415687	24.7837993224291	24.8505515269948	23.8025150767099	24.822289106598	24.9750410454701	0.3681809366282	24.9317687716092	1.30756609219369	0.212146161171736	0.568440670567711	-5.35440483651619
W5NUE3	tr|W5NUE3|W5NUE3_SHEEP Thioredoxin domain-containing protein OS=Ovis aries (Sheep) OX=9940 GN=PRDX1 PE=4 SV=1	11	9	24.0251918082657	24.931070748162	24.8901575903152	24.9673567937057	25.085166203882	24.9852372686075	-0.806847111676721	24.4106065129846	-2.47482252500189	0.0267772357237224	0.305340093280616	-3.59583497279965
W5PPH6	tr|W5PPH6|W5PPH6_SHEEP KH type-2 domain-containing protein OS=Ovis aries (Sheep) OX=9940 GN=RPS3 PE=3 SV=1	19	19	26.2182349037657	25.5239294562008	25.3495122115841	24.3143288970027	24.0183253294249	24.9951175951108	0.493457211228161	25.3166366711289	1.26963917339754	0.224970712831413	0.577092492227629	-5.39902163586488
P04074;W5PZF8	sp|P04074|AT1A1_SHEEP Sodium/potassium-transporting ATPase subunit alpha-1 OS=Ovis aries (Sheep) OX=9940 GN=ATP1A1 PE=1 SV=1	43	23	27.2203238958223	26.7597837355676	26.2779023472246	25.983773322893	25.4583379746611	25.0092762632938	0.662335235243496	26.4494005408655	1.58575513759399	0.135180386557894	0.489142563019081	-4.99772691811009
W5PP03	tr|W5PP03|W5PP03_SHEEP ATP-synt_DE_N domain-containing protein OS=Ovis aries (Sheep) OX=9940 GN=ATP5F1D PE=3 SV=1	4	4	23.5586259798551	23.3883460175467	24.1024341218766	25.8593596940461	25.4346036307147	25.0255305556291	-0.13713145781918	24.4929176043684	-0.295433741378184	0.772011163141896	0.892667389298188	-6.13557446948925
W5PUT6	tr|W5PUT6|W5PUT6_SHEEP Clathrin heavy chain OS=Ovis aries (Sheep) OX=9940 GN=CLTC PE=3 SV=1	44	44	26.2479320376684	25.886144167193	26.1971504542757	24.5721389126612	23.8643043031954	25.0394702652605	1.06292149751971	25.8326507721355	2.67990221621897	0.0179843388667956	0.298939677163625	-3.23546860134522
S4TZR5;W5PR06	tr|S4TZR5|S4TZR5_SHEEP WD_REPEATS_REGION domain-containing protein OS=Ovis aries (Sheep) OX=9940 GN=GNB2L1 PE=2 SV=1;tr|W5PR06|W5PR06_SHEEP WD_REPEATS_REGION domain-containing protein OS=Ovis aries (Sheep) OX=9940 GN=ENSOARG00000012019 PE=4 SV=1	19	19	26.5085768165887	25.9383525091425	25.855451016175	24.4491687379864	24.6871036953173	25.0538246280344	0.521607210595732	25.6762165058386	1.19991419660022	0.250141103858624	0.587842106499711	-5.47833676838239
W5PG95	tr|W5PG95|W5PG95_SHEEP Uncharacterized protein OS=Ovis aries (Sheep) OX=9940 GN=HSPA1A PE=3 SV=1	25	14	25.3432839714836	25.7914873254765	26.118169527447	23.7839260442947	24.4126915210095	25.0753044734898	-0.595485420137233	24.7897344337982	-1.45153900761598	0.168730924687618	0.532605682686427	-5.17603365275005
W5PF12	tr|W5PF12|W5PF12_SHEEP Hydroxysteroid 17-beta dehydrogenase 10 OS=Ovis aries (Sheep) OX=9940 GN=HSD17B10 PE=3 SV=1	12	12	24.6777143243238	24.7372279009054	24.8674952320046	23.6480985431654	24.5302640371297	25.0895267831396	0.139337120306703	24.6613896969314	0.505051446861281	0.621401810232347	0.827061484081486	-6.0505283423218
W5QDV4;P18276	tr|W5QDV4|W5QDV4_SHEEP Peptidase A1 domain-containing protein OS=Ovis aries (Sheep) OX=9940 GN=CYM PE=3 SV=1;sp|P18276|CHYM_SHEEP Chymosin OS=Ovis aries (Sheep) OX=9940 GN=CYM PE=2 SV=1	7	7	24.0141372460345	24.1727995820644	24.1741874481313	23.9927730380132	25.8838504290354	25.1068001213656	-0.935138713782759	24.089855287216	-2.3120774392287	0.0365524022308295	0.337545640353832	-3.87451224938074
W5PBK8	tr|W5PBK8|W5PBK8_SHEEP PX domain-containing protein OS=Ovis aries (Sheep) OX=9940 GN=SNX11 PE=4 SV=1	1	1	NA	NA	NA	NA	NA	25.1282687912684	NA	25.1282687912684	NA	NA	NA	NA
W5P323	tr|W5P323|W5P323_SHEEP Glucose-6-phosphate isomerase OS=Ovis aries (Sheep) OX=9940 GN=GPI PE=3 SV=1	12	6	23.1478194486004	24.621355586967	24.3391394138534	23.2718523592908	23.9089580183846	25.1489703951119	-1.01917990473173	23.5634259180021	-2.22058659094747	0.0434424016134536	0.366682182158897	-4.02774823878203
W5QBP6	tr|W5QBP6|W5QBP6_SHEEP Glutamine synthetase OS=Ovis aries (Sheep) OX=9940 GN=GLUL PE=3 SV=1	10	10	24.2232292669968	25.1338708388915	25.0451884507964	24.0833121945898	24.7360349047129	25.1646457482751	-0.0384731072666717	24.7118103470771	-0.125560158322509	0.901870429405479	0.954171260530832	-6.17214404600482
W5QEA9;W5PS17	tr|W5QEA9|W5QEA9_SHEEP Uncharacterized protein OS=Ovis aries (Sheep) OX=9940 GN=ATP5PB PE=4 SV=1	13	13	26.4296621581679	25.9259376731556	26.1038532927329	24.5064518972214	24.2058902689673	25.1738500633649	1.05059767761128	25.916239731074	2.65533624262232	0.0188680667251677	0.300283274689903	-3.27909645770708
W5P9I9	tr|W5P9I9|W5P9I9_SHEEP Acetyl-coenzyme A synthetase OS=Ovis aries (Sheep) OX=9940 GN=ACSS1 PE=3 SV=1	13	13	22.5762936609016	23.9234930276787	24.4591186297825	22.2597427270838	23.5303403034681	25.1847533632758	0.523785720989004	23.9175164791929	1.02844791699531	0.321230099837293	0.640012122839838	-5.65770116384559
W5QFQ1	tr|W5QFQ1|W5QFQ1_SHEEP Malate dehydrogenase OS=Ovis aries (Sheep) OX=9940 GN=MDH1 PE=3 SV=1	10	10	22.9897594027309	24.3354989762894	25.0976752612809	22.899125595841	24.0596220579158	25.2049773526455	-0.855090846815077	23.6702310177097	-1.52011444243491	0.15080427330792	0.505836755310872	-5.08631417017541
W5PSY4;W5PVR2	tr|W5PSY4|W5PSY4_SHEEP Chloride intracellular channel protein OS=Ovis aries (Sheep) OX=9940 GN=ENSOARG00000012660 PE=3 SV=1	13	11	24.0595921060404	25.1717614977229	25.7131902472453	22.9867595088111	23.3416952124907	25.2199533014402	-0.145740459196823	24.34262174936	-0.283565596146517	0.78090532564039	0.894650233538436	-6.13907985117841
W5Q216	tr|W5Q216|W5Q216_SHEEP Succinate dehydrogenase [ubiquinone] flavoprotein subunit, mitochondrial OS=Ovis aries (Sheep) OX=9940 GN=ENSOARG00000015619 PE=3 SV=1	21	21	25.9054258199519	25.871656456296	25.8095737311611	25.198054911267	25.0138340234295	25.2373506115582	0.777986023029019	25.8949756037918	3.02116275882215	0.00918375134244143	0.235336068260375	-2.61971719860326
W5NZA9	tr|W5NZA9|W5NZA9_SHEEP Amine oxidase OS=Ovis aries (Sheep) OX=9940 GN=MAOB PE=3 SV=1	1	1	22.4339237931585	20.6299007820947	20.3082968366198	25.9237595722136	24.6084658688132	25.2530951091639	-0.734985339498831	22.8254143239279	-0.53095840706188	0.603793056497822	0.815017975226988	-6.03702190760422
W5PP37	tr|W5PP37|W5PP37_SHEEP ATP synthase subunit d, mitochondrial OS=Ovis aries (Sheep) OX=9940 GN=ATP5PD PE=3 SV=1	11	11	25.372304380362	25.6960750539813	25.9204027018138	25.1307461722621	24.9854437576538	25.2680605262897	0.467904656613594	25.6294577603673	1.84328975939035	0.0866183039271982	0.419272728543031	-4.62684551042085
W5Q1T4;J9UXY3	tr|W5Q1T4|W5Q1T4_SHEEP Uncharacterized protein OS=Ovis aries (Sheep) OX=9940 GN=ENSOARG00000015545 PE=3 SV=1;tr|J9UXY3|J9UXY3_SHEEP HSP10 OS=Ovis aries (Sheep) OX=9940 GN=HSP10 PE=3 SV=1	8	8	23.8897720572432	24.0166856867132	24.390032995658	26.3551235764041	25.9336169801092	25.2824172580892	-0.41968706810184	24.7680978916519	-0.870432194740034	0.398785185797432	0.70186192700348	-5.80193118038779
W5Q282	tr|W5Q282|W5Q282_SHEEP Protein disulfide isomerase family A member 6 OS=Ovis aries (Sheep) OX=9940 GN=PDIA6 PE=3 SV=1	17	17	25.9990950178004	26.1000931709537	26.0141211006478	25.2912068827941	25.5479596574588	25.2944389020721	0.190228137636719	25.8029331907728	0.696757127455894	0.49739394749677	0.760493744312877	-5.93544512987437
W5NYA7;W5Q242;W5Q5H0	tr|W5NYA7|W5NYA7_SHEEP Uncharacterized protein OS=Ovis aries (Sheep) OX=9940 GN=LOC101114319 PE=4 SV=1;tr|W5Q242|W5Q242_SHEEP Uncharacterized protein OS=Ovis aries (Sheep) OX=9940 GN=ENSOARG00000015641 PE=4 SV=1;tr|W5Q5H0|W5Q5H0_SHEEP Uncharacterized prote	10	10	23.1556309010013	24.9823658288249	25.1747218431935	21.6802903266749	25.8654696471437	25.3093576907653	-0.815319520504886	23.9907062575529	-1.12434797124531	0.28125971604152	0.609803674200164	-5.51626399361243
W5NUG0	tr|W5NUG0|W5NUG0_SHEEP Aspartate aminotransferase OS=Ovis aries (Sheep) OX=9940 GN=GOT2 PE=4 SV=1	14	14	24.7578643694718	23.3473512948962	24.1211066673307	24.3714949340047	25.1756905428848	25.3259048076763	-0.0586950399994279	24.4872212493777	-0.142439957857665	0.888767895334824	0.948357183609769	-6.16982503505067
W5PJG7	tr|W5PJG7|W5PJG7_SHEEP Calreticulin OS=Ovis aries (Sheep) OX=9940 GN=CALR PE=3 SV=1	17	17	25.9415071106765	26.0778403886844	25.6118317087929	26.2746403256956	26.049216084824	25.3381277192352	-0.0379122644736185	25.8632377574146	-0.133460270101299	0.895734216275016	0.952055467731128	-6.17109496773455
W5PLC9;W5Q0P3	tr|W5PLC9|W5PLC9_SHEEP Uncharacterized protein OS=Ovis aries (Sheep) OX=9940 GN=LOC101108520 PE=3 SV=1	15	15	26.3357052217238	26.1142965404848	25.9965966569954	25.5586573771277	25.8401057058951	25.3541155029504	0.737357325838854	26.2352581637823	2.80087648750949	0.0141872349827571	0.278433229794464	-3.01908034950975
W5PHX1;W5PIJ2	tr|W5PHX1|W5PHX1_SHEEP AdoHcyase_NAD domain-containing protein OS=Ovis aries (Sheep) OX=9940 GN=AHCY PE=3 SV=1;tr|W5PIJ2|W5PIJ2_SHEEP AdoHcyase_NAD domain-containing protein OS=Ovis aries (Sheep) OX=9940 GN=ENSOARG00000009562 PE=3 SV=1	20	20	24.8190532721182	25.9721969277664	25.3860699949205	24.8448010515081	25.8060561265104	25.36945421968	-0.559963836959557	25.0862900136041	-1.5756951987645	0.137481155879325	0.489142563019081	-5.01147059965757
W5P340	tr|W5P340|W5P340_SHEEP Superoxide dismutase OS=Ovis aries (Sheep) OX=9940 GN=ENSOARG00000004523 PE=3 SV=1	7	7	23.3833667898384	24.0812329992778	24.6354504326169	24.8946156392357	25.6377506832637	25.3854460399856	-0.0247858901737352	24.6572508189495	-0.0599017691578568	0.953082966411311	0.977524288240437	-6.17839024744704
W5NUU3	tr|W5NUU3|W5NUU3_SHEEP Tropomyosin 3 OS=Ovis aries (Sheep) OX=9940 GN=TPM3 PE=3 SV=1	11	5	24.2759348136575	24.2902017487279	24.4921581125883	26.0162007609768	25.9131078612358	25.3963320960363	-0.718871873240246	24.7045532955836	-1.82344072399604	0.0897164167042172	0.42335693876466	-4.65665385750246
W5PUH4;W5PTW1	tr|W5PUH4|W5PUH4_SHEEP Uncharacterized protein OS=Ovis aries (Sheep) OX=9940 GN=ENSOARG00000013165 PE=3 SV=1	8	8	24.454545694935	25.6648979388449	25.7902748280881	24.3914443444202	25.393521218095	25.41305417613	-0.994235252466837	24.6875054071854	-2.85830884010336	0.0126705496798998	0.270787747444717	-2.91554910381412
W5PNW7;Q9MZA9;W5QG29;W5QC27	tr|W5PNW7|W5PNW7_SHEEP IF rod domain-containing protein OS=Ovis aries (Sheep) OX=9940 GN=VIM PE=3 SV=1	16	14	24.802962132523	24.1526495227603	24.8807239261442	26.2197265101021	25.7471689561835	25.4352770964023	-1.74314919975384	24.3348434241423	-4.21265405525123	0.000874121765429206	0.0934061543630066	-0.433241521457749
W5Q0L1	tr|W5Q0L1|W5Q0L1_SHEEP Eukaryotic translation elongation factor 1 gamma OS=Ovis aries (Sheep) OX=9940 GN=EEF1G PE=4 SV=1	11	11	25.1888023052676	25.6059081514743	25.5164844852113	24.9120077558063	25.4777441686082	25.4567253271484	-0.410760433460123	25.1542318155226	-1.7197442801382	0.107560819937572	0.441868376751921	-4.80917595297259
W5PKE2;W5NTP6	tr|W5PKE2|W5PKE2_SHEEP ETF domain-containing protein OS=Ovis aries (Sheep) OX=9940 GN=ENSOARG00000010175 PE=4 SV=1;tr|W5NTP6|W5NTP6_SHEEP ETF domain-containing protein OS=Ovis aries (Sheep) OX=9940 GN=ENSOARG00000001476 PE=4 SV=1	14	14	25.2899615072496	25.4422913793826	25.9334936959249	24.1188180187152	24.8926408158251	25.4746189881652	-0.022422031547741	25.1807597184366	-0.0704099553699044	0.944866084883815	0.973498390486355	-6.17768756790525
Q6B7M7;W5Q9P7;W5PA65	sp|Q6B7M7|COF1_SHEEP Cofilin-1 OS=Ovis aries (Sheep) OX=9940 GN=CFL1 PE=2 SV=3;tr|W5Q9P7|W5Q9P7_SHEEP ADF-H domain-containing protein OS=Ovis aries (Sheep) OX=9940 GN=CFL1 PE=3 SV=1	9	9	25.2654824800902	26.8832754872652	26.7758937896868	24.1382124817692	25.6170578422216	25.4914608605906	-0.750418194476303	25.3200213930325	-1.50866937146019	0.153679514274434	0.506410912881135	-5.10149256536106
W5PB39	tr|W5PB39|W5PB39_SHEEP Dihydrolipoyl dehydrogenase OS=Ovis aries (Sheep) OX=9940 GN=DLD PE=3 SV=1	13	13	23.7159294838086	23.8089322963578	24.5604536739933	23.814274563427	25.0461531390356	25.5163492709029	0.266091846818082	24.5433946613299	0.655707192914228	0.522672971316881	0.7752313170594	-5.96300104390157
W5PEH2	tr|W5PEH2|W5PEH2_SHEEP Hydroxyacyl-CoA dehydrogenase OS=Ovis aries (Sheep) OX=9940 GN=HADH PE=4 SV=1	15	15	24.7485831302514	24.8562602802453	25.2232560319833	23.9160181712555	25.6756170987832	25.5364823016161	0.227310286376238	25.1063579788772	0.696347499642011	0.497642588401197	0.760493744312877	-5.93572780429283
W5PT68;W5NZK9	tr|W5PT68|W5PT68_SHEEP Filamin B OS=Ovis aries (Sheep) OX=9940 GN=FLNB PE=4 SV=1	39	35	24.1089359946525	25.1627736283903	25.2834913569276	24.4716805523728	24.9186270871605	25.5590807474814	-0.238358203155663	24.7982524595864	-0.710459300939825	0.48911928768338	0.759522890064683	-5.92590064535314
W5PRM8;W5PUA6	tr|W5PRM8|W5PRM8_SHEEP Pyruvate dehydrogenase E1 component subunit beta OS=Ovis aries (Sheep) OX=9940 GN=ENSOARG00000012222 PE=4 SV=1	13	13	23.2566390888061	24.0648472981189	24.9084797572486	22.1418155932799	23.1129174791909	25.5825882919246	0.786153885980138	24.2376248610849	1.43414167807875	0.173551623433702	0.538658150740285	-5.19831977846805
W5Q4W8	tr|W5Q4W8|W5Q4W8_SHEEP Heat shock protein family A (Hsp70) member 9 OS=Ovis aries (Sheep) OX=9940 GN=HSPA9 PE=3 SV=1	20	20	24.7224867703066	24.5201392072546	25.3282139350714	24.8228230464803	25.312241256037	25.5988541946643	0.0662794262328354	25.0839327814188	0.234801981141087	0.8177715184305	0.908056218318802	-6.15198986207443
W5PSQ7	tr|W5PSQ7|W5PSQ7_SHEEP Uncharacterized protein OS=Ovis aries (Sheep) OX=9940 GN=ENSOARG00000012585 PE=4 SV=1	7	7	25.1563398697633	26.9254821417717	26.3091597641449	25.6478244035571	26.5682353351885	25.6199968438434	-1.38042854374209	25.3476254545071	-3.17169472904278	0.00681302522799716	0.235336068260375	-2.34401692139394
W5NQC6	tr|W5NQC6|W5NQC6_SHEEP Enoyl-CoA hydratase, short chain 1 OS=Ovis aries (Sheep) OX=9940 GN=ECHS1 PE=3 SV=1	11	11	25.3967084084189	25.6520445342312	25.438161589491	25.0995071311411	25.2655084989069	25.638004462846	0.29793242611855	25.5639553172318	1.26583414411382	0.226290624199642	0.577092492227629	-5.40344123305927
W5PZR4;W5NW06	tr|W5PZR4|W5PZR4_SHEEP Transket_pyr domain-containing protein OS=Ovis aries (Sheep) OX=9940 GN=OGDH PE=4 SV=1	35	35	25.3867832833257	25.7119887536938	26.4443800333119	22.6649401511813	24.1662930855017	25.6556707296458	0.760322951902094	25.3851708153944	1.41922457910301	0.177775511258761	0.544983944350627	-5.21727213756581
W5QGZ6	tr|W5QGZ6|W5QGZ6_SHEEP Lysozyme OS=Ovis aries (Sheep) OX=9940 GN=ENSOARG00000020476 PE=3 SV=1	5	1	22.7970817849715	21.8467453002293	NA	26.720678398646	24.3304174608839	25.6716729715163	-0.376965306869256	24.0848365298148	-0.471279662426778	0.645921389151371	0.8315820982534	-5.98002996427363
W5QDB4	tr|W5QDB4|W5QDB4_SHEEP Uncharacterized protein OS=Ovis aries (Sheep) OX=9940 GN=LOC101107401 PE=4 SV=1	9	3	21.8581075115057	24.7570974170002	25.0234426984287	21.506180901528	25.3623437108336	25.6920341253614	-1.99414688634319	23.0361276176047	-2.62202548323965	0.0201338332745439	0.305340093280616	-3.33806875989889
W5QJ98;W5P5I7;Q6YNX6;W5NZX8	tr|W5QJ98|W5QJ98_SHEEP Uncharacterized protein OS=Ovis aries (Sheep) OX=9940 GN=LOC105614854 PE=3 SV=1;tr|W5P5I7|W5P5I7_SHEEP Calmodulin OS=Ovis aries (Sheep) OX=9940 GN=CALM2 PE=3 SV=1;sp|Q6YNX6|CALM_SHEEP Calmodulin OS=Ovis aries (Sheep) OX=9940 GN=CALM2	6	6	23.9572196266497	24.797357696085	24.7954947282059	26.047273646317	26.3419806231259	25.7122139802113	-0.88997219475845	24.8302706193866	-1.97261163752174	0.0686815822023112	0.402352475590389	-4.42813976748595
W5PE01	tr|W5PE01|W5PE01_SHEEP Transgelin OS=Ovis aries (Sheep) OX=9940 GN=TAGLN2 PE=3 SV=1	12	12	23.5372899224504	26.328213284899	25.6982542636258	24.0134104009297	26.2074134410286	25.731563978388	-0.691440081855859	24.906970840959	-1.25768046410988	0.229139666031559	0.577092492227629	-5.41287677011285
W5PG64	tr|W5PG64|W5PG64_SHEEP Uncharacterized protein OS=Ovis aries (Sheep) OX=9940 GN=BSG PE=4 SV=1	11	11	26.1883200406547	26.163477152698	26.2461722349364	25.9508496422421	26.0015254856876	25.7591797188408	0.168606125597563	26.1358904419754	0.47897176355872	0.639374519922921	0.829101538912239	-6.06346744947128
W5Q0N0;W5P2Y9;W5PVE6	tr|W5Q0N0|W5Q0N0_SHEEP Peptidyl-prolyl cis-trans isomerase OS=Ovis aries (Sheep) OX=9940 GN=ENSOARG00000015163 PE=3 SV=1;tr|W5P2Y9|W5P2Y9_SHEEP Peptidyl-prolyl cis-trans isomerase OS=Ovis aries (Sheep) OX=9940 GN=ENSOARG00000004476 PE=3 SV=1	8	6	24.2028116164256	25.314555696584	25.3621577092106	25.3359366296858	26.4963477876252	25.7862353037232	-0.921597763711191	24.9555419086868	-2.15598109781284	0.0490216821068044	0.366682182158897	-4.13427911070617
W5P1M4	tr|W5P1M4|W5P1M4_SHEEP Uncharacterized protein OS=Ovis aries (Sheep) OX=9940 GN=ENSOARG00000004046 PE=3 SV=1	16	16	25.2076795189676	25.3274084203667	25.5966330221979	24.4083492024483	24.9586761515609	25.8114452334413	0.263179677285869	25.3499550968067	0.910005278815359	0.378264266186329	0.683433988182064	-5.7677894274691
W5PLW6	tr|W5PLW6|W5PLW6_SHEEP Acyl-CoA dehydrogenase very long chain OS=Ovis aries (Sheep) OX=9940 GN=ACADVL PE=4 SV=1	27	27	25.6379258026587	25.3742728052883	25.8819418419015	24.6147943764954	24.474292636753	25.8431656391338	0.585733327724355	25.597265514234	1.86300081440166	0.0836369002319027	0.414307293863995	-4.59705690985348
W5PLV2;W5QI69	tr|W5PLV2|W5PLV2_SHEEP Aldedh domain-containing protein OS=Ovis aries (Sheep) OX=9940 GN=ALDH2 PE=3 SV=1	21	18	23.7243692942706	24.6415804825041	25.4817476972071	24.2477495018247	25.3790941776969	25.8654137909432	0.263463449029047	25.0217242152556	0.620174907845892	0.545134095667885	0.779656412159805	-5.98558486746828
W5NSF7;W5P716	tr|W5NSF7|W5NSF7_SHEEP Phosphagen kinase C-terminal domain-containing protein OS=Ovis aries (Sheep) OX=9940 GN=ENSOARG00000001059 PE=3 SV=1;tr|W5P716|W5P716_SHEEP Phosphagen kinase C-terminal domain-containing protein OS=Ovis aries (Sheep) OX=9940 GN=ENSOA	10	10	25.0127704763237	25.5581233893319	25.7266310576691	23.8944463969986	25.1268629246073	25.8816784880871	0.140954094622508	25.2705625028142	0.427978666077408	0.675195647115043	0.843149155328969	-6.08684719171937
W5Q5G6	tr|W5Q5G6|W5Q5G6_SHEEP Ubiquinol-cytochrome c reductase core protein 1 OS=Ovis aries (Sheep) OX=9940 GN=UQCRC1 PE=1 SV=1	19	19	25.9813124518371	25.9889018243529	26.221190244529	25.0260663854018	25.2490416044566	25.9066536485759	0.655387837044419	26.0565549450478	2.17029143902023	0.0477311064394136	0.366682182158897	-4.11080790474413
C5IWV1	tr|C5IWV1|C5IWV1_SHEEP Fumarate hydratase OS=Ovis aries (Sheep) OX=9940 GN=FH PE=2 SV=1	19	19	25.8823052939984	25.858058127604	26.5092324329437	24.2319666143347	24.5782856293189	25.9286205348563	0.303599171715177	25.6498776913669	0.745941042077173	0.468078851856599	0.7534927306425	-5.90038671823553
W5QFH1	tr|W5QFH1|W5QFH1_SHEEP Actin alpha cardiac muscle 1 OS=Ovis aries (Sheep) OX=9940 GN=ACTC1 PE=3 SV=1	28	0	26.8790501536556	26.9659862646273	27.4997235572386	25.272107578019	25.3295438602878	25.945326608362	-0.488384186717159	26.0710975770065	-1.10210870832123	0.289053318576779	0.619123964638731	-5.58345832854219
W5PN85	tr|W5PN85|W5PN85_SHEEP Acetyl-CoA acetyltransferase 1 OS=Ovis aries (Sheep) OX=9940 GN=ACAT1 PE=3 SV=1	19	19	25.8671912481341	25.4737629462559	25.9478381500844	24.9488323398645	25.0303521335279	25.9674117355545	0.423369504544681	25.7509161778426	1.45306370262429	0.168313803497434	0.532605682686427	-5.17407120225315
W5PPT6;W5NPG8	tr|W5PPT6|W5PPT6_SHEEP Tubulin beta chain OS=Ovis aries (Sheep) OX=9940 GN=TUBB PE=3 SV=1	25	5	26.4850949509299	26.720984382961	26.701801212413	25.3141603370392	24.9968223254204	25.9883986364191	0.852376552483996	26.4607319171058	2.41356942075228	0.030121242495328	0.30863958063706	-3.70156980699879
W5PMP1	tr|W5PMP1|W5PMP1_SHEEP ADF-H domain-containing protein OS=Ovis aries (Sheep) OX=9940 GN=COTL1 PE=4 SV=1	12	12	24.9120332954333	25.955142615391	26.3395347637024	24.4930748764776	25.4100417862662	26.0088526832497	-0.63063948345005	25.204460261695	-1.64392089322432	0.122515830017938	0.460511763082502	-4.91711085214802
W5Q1X9	tr|W5Q1X9|W5Q1X9_SHEEP Annexin A10 OS=Ovis aries (Sheep) OX=9940 GN=ANXA10 PE=4 SV=1	13	13	25.0864787704742	25.7693697431887	25.6413314198923	24.8747553002644	26.1050147636608	26.0323372253808	-0.208837977702455	25.480462214959	-0.680463807825543	0.507340334947685	0.766647617254279	-5.94656935462007
W5Q0F9	tr|W5Q0F9|W5Q0F9_SHEEP Ubiquinol-cytochrome c reductase core protein 2 OS=Ovis aries (Sheep) OX=9940 GN=UQCRC2 PE=1 SV=1	18	18	26.4049044765057	26.3094806489678	26.4213917562364	24.8100491913351	24.8020213782446	26.050853154688	1.017952028164	26.3087594484116	2.80211455056676	0.0141527401779292	0.278433229794464	-3.01685358760252
W5QFQ8;W5NRX3;W5NS71;W5QHL3;W5QAH2;W5Q9Y2;W5NR98;W5QA51;W5NS80;W5NR06;W5QAW7;W5QA24;W5QFS3;W5QFS2	tr|W5QFQ8|W5QFQ8_SHEEP Histone H2B OS=Ovis aries (Sheep) OX=9940 GN=LOC101110457 PE=3 SV=1;tr|W5NRX3|W5NRX3_SHEEP Histone H2B OS=Ovis aries (Sheep) OX=9940 GN=ENSOARG00000000885 PE=3 SV=1;tr|W5NS71|W5NS71_SHEEP Histone H2B OS=Ovis aries (Sheep) OX=9940 GN=	8	2	27.7841683660685	27.4482672110071	26.97443338564	25.8857523440912	25.7767183456547	26.0766429282848	1.32487214210197	27.3200998345087	3.18857094057691	0.00658846656844606	0.235336068260375	-2.31300932359164
P62262;W5PRN8;W5NQ22	sp|P62262|1433E_SHEEP 14-3-3 protein epsilon OS=Ovis aries (Sheep) OX=9940 GN=YWHAE PE=1 SV=1;tr|W5PRN8|W5PRN8_SHEEP 14_3_3 domain-containing protein OS=Ovis aries (Sheep) OX=9940 GN=ENSOARG00000012237 PE=3 SV=1;tr|W5NQ22|W5NQ22_SHEEP 14_3_3 domain-contain	12	10	23.7314164400697	24.7060096104651	24.9833113834451	25.5261929399976	26.077307212886	26.1027459901047	-0.536068892560991	24.9197961498809	-1.11804475787723	0.282419604793132	0.610548740997869	-5.5668317812733
W5PIG6;W5P663;W5P5C0;W5PYK2	tr|W5PIG6|W5PIG6_SHEEP Enolase 1 OS=Ovis aries (Sheep) OX=9940 GN=ENO1 PE=3 SV=1	23	23	25.2208256234008	26.3618075834487	26.0854368245403	24.9289316427194	26.4315114395222	26.1215535661622	-0.688923993391136	25.5138824499367	-1.84157980158343	0.0868813809146656	0.419272728543031	-4.62942094620888
W5QC41;W5P275	tr|W5QC41|W5QC41_SHEEP Pyruvate kinase OS=Ovis aries (Sheep) OX=9940 GN=PKM PE=3 SV=1	26	26	25.6866429444236	26.6513800211799	26.5607371915795	24.7457013626679	25.5253045046828	26.1550016708386	-0.621183385089036	25.5768695900175	-1.62923377521824	0.125612844024082	0.469792036650068	-4.93764965161952
W5QGB5;W5QFQ2;W5QFP4;W5PHL0;W5PHH3;W5QFR6;W5QFN7;W5QFN3;W5PHM4;W5QFN8	tr|W5QGB5|W5QGB5_SHEEP Histone H4 OS=Ovis aries (Sheep) OX=9940 GN=LOC101113369 PE=3 SV=1;tr|W5QFQ2|W5QFQ2_SHEEP Histone H4 OS=Ovis aries (Sheep) OX=9940 GN=LOC101109919 PE=3 SV=1;tr|W5QFP4|W5QFP4_SHEEP Histone H4 OS=Ovis aries (Sheep) OX=9940 GN=ENSOARG00	11	11	27.3275484499239	27.2271321718146	27.1450276083111	26.0862084249333	25.9559621086785	26.191354774155	1.00744047653949	27.1592591612391	2.73288369414468	0.0162130646389215	0.279993395291257	-3.1410025986536
W5QGQ8	tr|W5QGQ8|W5QGQ8_SHEEP Succinate--CoA ligase [ADP/GDP-forming] subunit alpha, mitochondrial OS=Ovis aries (Sheep) OX=9940 GN=SUCLG1 PE=3 SV=1	10	10	26.4594498973922	26.5179618709772	26.5930372507883	24.5923707901336	24.8790379370073	26.2233552517204	0.758426421066968	26.2567487102033	1.98116467384092	0.0676235671760933	0.401447843235856	-4.41473536890214
W5NXN2	tr|W5NXN2|W5NXN2_SHEEP FERM domain-containing protein OS=Ovis aries (Sheep) OX=9940 GN=ENSOARG00000002759 PE=4 SV=1	25	1	26.9778664401693	26.1932801600982	26.8925957217148	25.4016426238634	25.7196028688525	26.2560757892615	0.0225376613657495	26.2514460980095	0.0587282317163367	0.954000976491335	0.977524288240437	-6.17846169082575
P09670	sp|P09670|SODC_SHEEP Superoxide dismutase [Cu-Zn] OS=Ovis aries (Sheep) OX=9940 GN=SOD1 PE=1 SV=2	7	7	23.7433460106424	25.3494258857192	25.6277783293203	26.3968957167897	27.1831676310739	26.3002212483232	-1.46750413317181	25.0330537370588	-2.52205069814755	0.0244445236087773	0.305340093280616	-3.51367067594258
W5NX91;W5PZY7;P0C276;W5P2Q8;P0CG55;W5Q9W5;W5P3M9	tr|W5NX91|W5NX91_SHEEP Ubiquitin-like domain-containing protein OS=Ovis aries (Sheep) OX=9940 GN=RPS27A PE=4 SV=1;tr|W5PZY7|W5PZY7_SHEEP Ubiquitin-like domain-containing protein OS=Ovis aries (Sheep) OX=9940 GN=ENSOARG00000014935 PE=4 SV=1;sp|P0C276|RL40_S	8	8	24.3255285303673	24.5779740935643	24.5170417838403	26.525573769995	26.8877485194919	26.3269363520277	-0.620034721541302	25.2167831474438	-1.2522486527873	0.23105331481433	0.578019663816451	-5.41913589176667
P29361	sp|P29361|1433Z_SHEEP 14-3-3 protein zeta/delta OS=Ovis aries (Sheep) OX=9940 GN=YWHAZ PE=1 SV=1	13	1	24.551617005419	25.6375469917569	25.3943935491435	25.7757741825155	26.468132642622	26.3438139271943	-0.47830959142766	25.4560582540614	-1.21028561076614	0.246263979071707	0.587842106499711	-5.4667649843908
W5PSF3	tr|W5PSF3|W5PSF3_SHEEP ACB domain-containing protein OS=Ovis aries (Sheep) OX=9940 GN=DBI PE=4 SV=1	4	4	23.409543185783	24.9422666242356	24.818374791987	26.5821917582757	27.3646888199028	26.371703783511	-1.55061240304121	24.8061552924286	-2.20973851958221	0.0443357544357709	0.366682182158897	-4.04573659026948
W5NS43	tr|W5NS43|W5NS43_SHEEP Aldedh domain-containing protein OS=Ovis aries (Sheep) OX=9940 GN=ALDH6A1 PE=4 SV=1	24	24	26.1242842362202	26.4264749371843	26.8555868931747	24.9851969565315	25.5951583790167	26.3976588645517	0.242429644592612	26.1852748667428	0.731809496267041	0.476391471834171	0.755604025021911	-5.91068585268214
W5PI34	tr|W5PI34|W5PI34_SHEEP Citrate synthase OS=Ovis aries (Sheep) OX=9940 GN=CS PE=3 SV=1	12	12	24.9562581140442	25.2573944245976	25.5846590716759	25.2491256469809	25.191390215095	26.4243540330236	0.223475845595875	25.5556015070341	0.540130162770148	0.597619206175935	0.80981733010797	-6.03208499983977
W5QF13	tr|W5QF13|W5QF13_SHEEP BRICHOS domain-containing protein OS=Ovis aries (Sheep) OX=9940 GN=GKN1 PE=4 SV=1	5	5	22.829020492277	26.2771115506114	25.768897050044	NA	27.5692975943001	26.4555497790431	-0.356320491015964	25.6018150477472	-0.387209441879979	0.705403281806706	0.859123717557269	-6.0165825441499
W5Q5G8	tr|W5Q5G8|W5Q5G8_SHEEP TRANSKETOLASE_1 domain-containing protein OS=Ovis aries (Sheep) OX=9940 GN=TKT PE=4 SV=1	25	25	25.4521627083213	25.8376497068483	25.9649493487716	25.1749386175274	26.1676562735977	26.4841598699006	-0.730432525290283	25.4817031581827	-2.04617401521844	0.0600561582288476	0.40095626991201	-4.31185133941739
W5PL67	tr|W5PL67|W5PL67_SHEEP Succinate--CoA ligase [GDP-forming] subunit beta, mitochondrial OS=Ovis aries (Sheep) OX=9940 GN=SUCLG2 PE=3 SV=1	22	22	25.8186785870355	26.0043525035985	26.7328701653255	25.4331807501749	26.1303634651815	26.5097074861058	-0.112803646553662	26.0484570029601	-0.401420421544578	0.694188190417621	0.85530052027944	-6.09801067654082
W5PGR9	tr|W5PGR9|W5PGR9_SHEEP Anterior gradient 2, protein disulphide isomerase family member OS=Ovis aries (Sheep) OX=9940 GN=AGR2 PE=4 SV=1	10	10	27.6659288871115	28.0066470163465	27.0317470921933	27.2409337518445	26.9452121742215	26.5411886969052	0.647248524193287	27.5622338652004	1.88443908630775	0.0804991772894186	0.408941041257974	-4.56444956459392
W5PN84;W5PH31	tr|W5PN84|W5PN84_SHEEP Tr-type G domain-containing protein OS=Ovis aries (Sheep) OX=9940 GN=EEF2 PE=4 SV=1	35	35	26.7902328956157	27.3774417885547	27.265749344708	25.815127565858	26.4015679079242	26.5797806919459	-0.20034712810039	26.6048098017176	-0.629443296855863	0.539224255838537	0.779656412159805	-5.97980819818907
W5Q1L2	tr|W5Q1L2|W5Q1L2_SHEEP Heat shock protein family D (Hsp60) member 1 OS=Ovis aries (Sheep) OX=9940 GN=HSPD1 PE=3 SV=1	31	13	26.1053814705684	26.4516240020206	26.6293776882748	25.7049131137993	26.6722169802706	26.6256791286055	-0.107469216944509	26.3111307887843	-0.38953942562666	0.702755145626618	0.859123717557269	-6.10277880253323
W5QBV3	tr|W5QBV3|W5QBV3_SHEEP Phosphoglycerate kinase OS=Ovis aries (Sheep) OX=9940 GN=PGK1 PE=3 SV=1	22	18	25.7955091000525	27.0258040214949	27.3664566484738	24.7049204529362	26.0279694360112	26.6746850008881	-0.481427727936808	26.0251769126744	-1.07264596355108	0.301623340568032	0.625146503303298	-5.61367251835443
W5P1X9;W5NQP9;W5PCA0;P52210	tr|W5P1X9|W5P1X9_SHEEP Fructose-bisphosphate aldolase OS=Ovis aries (Sheep) OX=9940 GN=ALDOA PE=3 SV=1	24	24	24.9883062870732	26.0244106128416	26.4006324648092	25.4647022092217	26.6176853222741	26.7169614416387	-0.544672153684107	25.7631136461344	-1.23251926014571	0.238110184659027	0.580764147870663	-5.44168994467323
A8DR93	tr|A8DR93|A8DR93_SHEEP HATPase_c domain-containing protein OS=Ovis aries (Sheep) OX=9940 GN=HSPCA PE=3 SV=1	35	25	26.7372687453283	27.1431209561006	27.2257512352786	25.7347509973271	26.3728133231044	26.7655038145712	-0.31959753887045	26.5034027425165	-1.04017867162674	0.315938004510373	0.638335025093155	-5.64616853999529
W5PGM1;W5QFX2;W5QFN4	tr|W5PGM1|W5PGM1_SHEEP Succinyl-CoA:3-ketoacid-coenzyme A transferase OS=Ovis aries (Sheep) OX=9940 GN=OXCT1 PE=3 SV=1	23	23	26.0210488630516	26.6112692408766	27.0813190265637	24.791188859986	25.9798295230759	26.8271576578367	0.1765265723614	26.3068988147458	0.44469114160805	0.663359743439668	0.833937963181297	-6.07946574567635
W5Q4E1	tr|W5Q4E1|W5Q4E1_SHEEP HATPase_c domain-containing protein OS=Ovis aries (Sheep) OX=9940 GN=HSP90B1 PE=3 SV=1	45	43	28.1150587198198	27.96479072698	27.4352044605418	26.8037930808607	26.7191931463138	26.8681799416906	0.240163341813108	27.437785016941	0.73712044131855	0.473256910976788	0.754789273796669	-5.90683650487515
W5NPN4;W5NSB0;W5P773	tr|W5NPN4|W5NPN4_SHEEP Heat shock protein family A (Hsp70) member 8 OS=Ovis aries (Sheep) OX=9940 GN=HSPA8 PE=3 SV=1	34	29	26.9274790535682	27.3237102055281	27.3175887314018	26.1182463894828	26.5278235474958	26.9195628309472	-0.362844476592596	26.6743128881077	-1.29830260092292	0.215223218953774	0.570779319327041	-5.36539635819611
C8BKC5	tr|C8BKC5|C8BKC5_SHEEP Thioredoxin domain-containing protein OS=Ovis aries (Sheep) OX=9940 GN=PRDX2 PE=2 SV=1	12	12	25.1761679658278	26.1374345683417	26.4893344409323	26.4844693558793	27.0186206018971	26.9719458280959	-0.985258085542782	25.8870330840576	-2.47630252921292	0.026701002687507	0.305340093280616	-3.59326838165819
W5PAL7	tr|W5PAL7|W5PAL7_SHEEP Peroxiredoxin OS=Ovis aries (Sheep) OX=9940 GN=PRDX5 PE=3 SV=1	10	10	25.1690438535438	26.0405817617947	26.3807520522772	25.5918216770454	27.4617189330143	27.0457333350754	-0.26699916401251	26.1481090201189	-0.651255963002386	0.525457590573684	0.7752313170594	-5.96589494809343
W5PMM7	tr|W5PMM7|W5PMM7_SHEEP Protein disulfide-isomerase OS=Ovis aries (Sheep) OX=9940 GN=PDIA3 PE=3 SV=1	36	36	27.1826674365329	28.071198133604	27.9363319936009	26.9528054113987	27.2937444192303	27.115555541452	0.0779043561143773	27.4643360006937	0.272200050071661	0.78945279764434	0.897432663583536	-6.14230365776387
A0A571N6A6;W5PFI3	tr|A0A571N6A6|A0A571N6A6_SHEEP NAD(P) transhydrogenase, mitochondrial OS=Ovis aries (Sheep) OX=9940 GN=NNT PE=4 SV=1;sp|W5PFI3|NNTM_SHEEP NAD(P) transhydrogenase, mitochondrial OS=Ovis aries (Sheep) OX=9940 GN=NNT PE=3 SV=2	47	47	27.4730797926152	27.8029268400293	28.03193340134	26.4386967758339	26.2876347079005	27.1895361501398	0.845418296891925	27.6266770930891	2.27177965874429	0.0394497177435198	0.351290343716105	-3.94233451986971
W5PTR5	tr|W5PTR5|W5PTR5_SHEEP Heat shock protein family A (Hsp70) member 5 OS=Ovis aries (Sheep) OX=9940 GN=HSPA5 PE=3 SV=1	36	34	27.0456245490499	27.1951361957883	26.9325501373331	27.7974071481539	28.0122663546868	27.2302607380057	-0.135905849600373	27.3009212623694	-0.489156114427283	0.632327146246754	0.827373200868501	-6.05849334802243
W5PDG3	tr|W5PDG3|W5PDG3_SHEEP Glyceraldehyde-3-phosphate dehydrogenase OS=Ovis aries (Sheep) OX=9940 GN=GAPDH PE=3 SV=1	16	2	27.3934628582769	28.4101898708068	28.4455669293178	26.1677604910765	26.8390554976993	27.2884453915298	-0.410542106333992	27.2188091199508	-1.05673153960083	0.3085790575626	0.634113008397869	-5.62970650141986
W5PJ75	tr|W5PJ75|W5PJ75_SHEEP SH3 domain-containing protein OS=Ovis aries (Sheep) OX=9940 GN=ENSOARG00000009772 PE=4 SV=1	6	6	27.8885451191403	27.0781438459534	27.6703111614079	NA	NA	27.3527985788191	0.105532605998814	27.5607692399295	0.152080348615807	0.881658923541313	0.946421625996106	-6.06201392052875
W5PD15;W5PHA3;W5Q3R0;W5PFN6;W5PN24;W5QII3;W5NY84;W5P720;W5NU49	tr|W5PD15|W5PD15_SHEEP Elongation factor 1-alpha OS=Ovis aries (Sheep) OX=9940 GN=LOC101114018 PE=3 SV=1;tr|W5PHA3|W5PHA3_SHEEP Tr-type G domain-containing protein OS=Ovis aries (Sheep) OX=9940 GN=ENSOARG00000009152 PE=3 SV=1;tr|W5Q3R0|W5Q3R0_SHEEP Elongat	20	16	28.3880908406345	28.8033590234027	28.3686286492968	27.3368620519723	27.093210763304	27.4359589262076	0.164191632984149	27.9864475256284	0.453346885643086	0.657265903634116	0.832936996549194	-6.0755348432555
W5PM45	tr|W5PM45|W5PM45_SHEEP Membrane associated guanylate kinase, WW and PDZ domain containing 1 OS=Ovis aries (Sheep) OX=9940 GN=MAGI1 PE=4 SV=1	1	1	NA	NA	NA	NA	NA	27.520848046658	NA	27.520848046658	NA	NA	NA	NA
W5Q9H2	tr|W5Q9H2|W5Q9H2_SHEEP Protein disulfide-isomerase OS=Ovis aries (Sheep) OX=9940 GN=P4HB PE=3 SV=1	33	33	26.8403043089559	27.2702507350145	26.8235098519579	28.460595106207	28.597737260925	27.6305508248939	-0.104011527081731	27.5518189177848	-0.263532935810569	0.795989942843169	0.898973591959441	-6.144674412423
W5QAA9	tr|W5QAA9|W5QAA9_SHEEP Aconitate hydratase, mitochondrial OS=Ovis aries (Sheep) OX=9940 GN=ACO2 PE=3 SV=1	44	44	28.4926219930171	28.5128510776802	29.1441951100377	27.1736222232686	27.2285251830384	27.7601335786249	0.175722641639293	28.1398528484308	0.478703068062001	0.639560946460377	0.829101538912239	-6.06359731336148
W5P471	tr|W5P471|W5P471_SHEEP Sodium/potassium-transporting ATPase subunit alpha OS=Ovis aries (Sheep) OX=9940 GN=ATP4A PE=3 SV=1	59	53	30.9829216707739	30.6209983672691	29.9679840734647	28.0496147129655	27.7007480644949	27.876589569886	0.680746845266899	29.5401828324425	1.00443173129927	0.33226425341904	0.643869589527051	-5.68096283589988
P14639;W5PQA2	sp|P14639|ALBU_SHEEP Serum albumin OS=Ovis aries (Sheep) OX=9940 GN=ALB PE=1 SV=1	43	2	27.9688584761684	28.6413954522331	27.8622195486353	29.1787283286772	30.0028640141396	27.9668312700155	-1.16760177189281	28.0196819623651	-2.90827859878387	0.011481111105949	0.252584444330877	-2.82510614151402
P51977	sp|P51977|AL1A1_SHEEP Retinal dehydrogenase 1 OS=Ovis aries (Sheep) OX=9940 GN=ALDH1A1 PE=1 SV=2	35	30	26.5368572801494	27.8924320665327	28.126423500481	26.6553156005637	28.1316942285924	28.019267497537	-0.55494937132735	27.282857009979	-1.26996930341448	0.224856483684335	0.577092492227629	-5.39863769499305
W5PW05	tr|W5PW05|W5PW05_SHEEP Malate dehydrogenase 2 OS=Ovis aries (Sheep) OX=9940 GN=MDH2 PE=4 SV=1	24	24	28.6381149519127	29.0633397221015	28.5521132948628	27.4586501463367	28.3210245494357	28.1346583087634	-0.0918632227161034	28.3153852175441	-0.308245404892353	0.762447156167814	0.892667389298188	-6.13163125158291
W5QGD1;W5Q646	tr|W5QGD1|W5QGD1_SHEEP L-lactate dehydrogenase OS=Ovis aries (Sheep) OX=9940 GN=ENSOARG00000020280 PE=3 SV=1	18	16	27.2662330914038	28.1980102157158	28.2663459236245	26.8743195843498	27.9471402402363	28.3088078607302	-0.524308351949834	27.5479886433685	-1.4670463378432	0.164528414368683	0.528185639260838	-5.15600458157249
W5NY50;W5PBE5	tr|W5NY50|W5NY50_SHEEP ATP synthase subunit alpha OS=Ovis aries (Sheep) OX=9940 GN=ATP5F1A PE=3 SV=1	41	41	29.5242923449072	29.4346348069537	29.474359325498	28.2924337951279	28.4382920597473	28.4133456084173	0.433069522919805	29.1460944182351	1.36699500398205	0.193237790293634	0.561696227716624	-5.28247087682851
W5PR04	tr|W5PR04|W5PR04_SHEEP Isocitrate dehydrogenase [NADP] OS=Ovis aries (Sheep) OX=9940 GN=IDH2 PE=3 SV=1	40	38	29.1617732824813	30.2405917767023	30.2680927864722	27.6088504681286	27.8373465244662	28.5459284044229	0.837670077656718	29.3625989126073	1.69713132665808	0.111844116420315	0.446574007125574	-4.84169337421443
W5PTU7	tr|W5PTU7|W5PTU7_SHEEP Alpha-carbonic anhydrase domain-containing protein OS=Ovis aries (Sheep) OX=9940 GN=CA2 PE=3 SV=1	23	5	25.7704322927361	26.8475530010312	27.5831912078365	27.9535917540942	29.6168999498811	28.7232527037173	-1.14529642845892	27.1765052706533	-1.74949881161866	0.102144781155425	0.439105151173895	-4.76597578989594
W5QGV4;Q9TUN1	tr|W5QGV4|W5QGV4_SHEEP Lysozyme OS=Ovis aries (Sheep) OX=9940 GN=ENSOARG00000020439 PE=3 SV=1;sp|Q9TUN1|LYSC3_SHEEP Lysozyme C-3 OS=Ovis aries (Sheep) OX=9940 GN=- PE=2 SV=1	11	6	28.8253485321001	27.514719156513	28.8496677746908	30.2797752173143	28.8151830657923	28.9791934421748	-1.08672281847126	28.3339531221953	-2.43635213726631	0.0288333962466956	0.308105434178976	-3.66235583090839
W5PEP7	tr|W5PEP7|W5PEP7_SHEEP ATP synthase subunit beta OS=Ovis aries (Sheep) OX=9940 GN=ATP5F1B PE=3 SV=1	27	27	29.790852257917	29.9324189792966	29.6854070073571	29.6993163561982	29.2303511351776	29.4381783507787	0.646364599430875	29.9526029808363	2.32116631250193	0.0359272853718634	0.335920118226922	-3.85914663147372
P60713;W5QAX3;W5NYG7;W5PKC6	sp|P60713|ACTB_SHEEP Actin, cytoplasmic 1 OS=Ovis aries (Sheep) OX=9940 GN=ACTB PE=2 SV=1;tr|W5QAX3|W5QAX3_SHEEP Actin gamma 1 OS=Ovis aries (Sheep) OX=9940 GN=ACTG1 PE=3 SV=1;tr|W5NYG7|W5NYG7_SHEEP Actin, cytoplasmic 1 OS=Ovis aries (Sheep) OX=9940 GN=ACT	36	14	30.5641145300711	30.9829216707739	30.9829216707739	28.7059741817204	30.4705851566964	29.7110796661606	0.524733151679516	30.4986327218725	1.38018057658648	0.189234079780273	0.560311440988605	-5.26618332000949
W5PQ91	tr|W5PQ91|W5PQ91_SHEEP PR/SET domain 13 OS=Ovis aries (Sheep) OX=9940 GN=PRDM13 PE=4 SV=1	1	1	NA	NA	NA	NA	NA	30.0852161746476	NA	30.0852161746476	NA	NA	NA	NA
P17607	sp|P17607|LYSC1_SHEEP Lysozyme C-1 OS=Ovis aries (Sheep) OX=9940 GN=- PE=2 SV=2	13	7	30.1434032069493	29.6526637244275	30.6352890070951	30.9829216707739	30.9829216707739	30.5253908362679	-0.939834343092837	30.0171811811682	-2.98101723786782	0.00994348834790721	0.235336068260375	-2.69291622805461
W5PP80	tr|W5PP80|W5PP80_SHEEP FRY microtubule binding protein OS=Ovis aries (Sheep) OX=9940 GN=FRY PE=4 SV=1	1	1	NA	NA	NA	NA	NA	30.9829216707739	NA	30.9829216707739	NA	NA	NA	NA
W5PIJ0;W5NSR9;W5PHX0;W5PGZ6	tr|W5PIJ0|W5PIJ0_SHEEP Ig-like domain-containing protein OS=Ovis aries (Sheep) OX=9940 GN=ENSOARG00000009552 PE=3 SV=1	5	1	NA	NA	NA	NA	17.7806494714415	NA	NA	17.7806494714415	NA	NA	NA	NA
W5P3X0;W5PR74;W5PIQ0;W5PEL1	tr|W5P3X0|W5P3X0_SHEEP NAC-A/B domain-containing protein OS=Ovis aries (Sheep) OX=9940 GN=ENSOARG00000004782 PE=4 SV=1;tr|W5PR74|W5PR74_SHEEP NAC-A/B domain-containing protein OS=Ovis aries (Sheep) OX=9940 GN=ENSOARG00000012084 PE=4 SV=1;tr|W5PIQ0|W5PIQ0_S	1	1	NA	NA	NA	NA	19.0625424292761	NA	NA	19.0625424292761	NA	NA	NA	NA
W5QGQ0	tr|W5QGQ0|W5QGQ0_SHEEP Lysozyme OS=Ovis aries (Sheep) OX=9940 GN=LOC101102714 PE=3 SV=1	4	0	NA	NA	NA	NA	19.2137696588166	NA	NA	19.2137696588166	NA	NA	NA	NA
W5NYG6	tr|W5NYG6|W5NYG6_SHEEP ATP synthase inhibitory factor subunit 1 OS=Ovis aries (Sheep) OX=9940 GN=ATP5IF1 PE=4 SV=1	2	2	19.3732116282903	19.2516083408645	NA	19.4365161904019	19.3152006674143	NA	0.44412828170617	19.6106111757664	0.832721337853652	0.421319712469074	0.722814552584558	-5.72815537419012
W5PY64	tr|W5PY64|W5PY64_SHEEP H15 domain-containing protein OS=Ovis aries (Sheep) OX=9940 GN=H1FX PE=3 SV=1	3	3	20.880788426578	21.3464314529242	NA	NA	19.3835010256261	NA	1.45276544413994	21.3670586507418	2.67083128864823	0.0256841873281855	0.305340093280616	-3.27422117653781
W5Q8S5	tr|W5Q8S5|W5Q8S5_SHEEP Aminopeptidase OS=Ovis aries (Sheep) OX=9940 GN=ERAP1 PE=3 SV=1	1	1	NA	NA	NA	NA	19.4490262175099	NA	NA	19.4490262175099	NA	NA	NA	NA
W5Q5K9	tr|W5Q5K9|W5Q5K9_SHEEP Actin-related protein 2/3 complex subunit 3 OS=Ovis aries (Sheep) OX=9940 GN=ARPC3 PE=3 SV=1	2	2	19.9212581571176	21.9589434856456	22.1811216706967	NA	19.5016204689725	NA	0.539274071531839	21.1903326520147	0.847367386453653	0.414911589153159	0.721753182992006	-5.67984994258836
W5PBQ7	tr|W5PBQ7|W5PBQ7_SHEEP Mitochondrial carrier 2 OS=Ovis aries (Sheep) OX=9940 GN=MTCH2 PE=3 SV=1	4	4	20.5485612287763	21.5455872006438	21.1791816744741	NA	19.7187383980117	NA	0.731478790308174	21.1543942312032	1.47079406740974	0.169465444491136	0.532605682686427	-5.02586930364411
W5PQL0	tr|W5PQL0|W5PQL0_SHEEP UDP-glucose 6-dehydrogenase OS=Ovis aries (Sheep) OX=9940 GN=UGDH PE=3 SV=1	4	4	19.5124865375948	21.6238384237199	NA	NA	20.0245821030147	NA	-0.876672205362105	19.8860134755219	-1.41051820721574	0.192147186024726	0.561696227716624	-4.99546094276077
W5PLS0	tr|W5PLS0|W5PLS0_SHEEP Carboxypeptidase D OS=Ovis aries (Sheep) OX=9940 GN=CPD PE=4 SV=1	13	13	23.4013838087907	23.5559332193425	21.7112920582813	NA	20.1154380862114	NA	-0.117591558368016	22.1254568581357	-0.130167242188949	0.898597807778311	0.952055467731128	-6.06518528415073
W5PER3	tr|W5PER3|W5PER3_SHEEP Transmembrane 9 superfamily member OS=Ovis aries (Sheep) OX=9940 GN=TM9SF3 PE=3 SV=1	4	4	23.2956564706169	22.7051992095975	21.3612514981167	21.9984974046297	20.3450007134432	NA	0.913678458231317	22.3472003740503	1.39829484804636	0.18967676794918	0.560311440988605	-5.11513792883592
W5PLN0;W5NQQ2	tr|W5PLN0|W5PLN0_SHEEP Ribosomal protein L19 OS=Ovis aries (Sheep) OX=9940 GN=RPL19 PE=3 SV=1	5	5	23.2227181676372	22.9790016564816	22.7463903299549	NA	20.3999451400552	NA	-0.701369751424455	21.9473639616298	-1.19439069708854	0.257534000027048	0.587842106499711	-5.34908999005029
W5PSC1;W5NPI5	tr|W5PSC1|W5PSC1_SHEEP Ig-like domain-containing protein OS=Ovis aries (Sheep) OX=9940 GN=ENSOARG00000012457 PE=4 SV=1;tr|W5NPI5|W5NPI5_SHEEP Ig-like domain-containing protein OS=Ovis aries (Sheep) OX=9940 GN=ENSOARG00000000101 PE=4 SV=1	1	1	NA	NA	NA	NA	20.4194506653339	NA	NA	20.4194506653339	NA	NA	NA	NA
W5QIW1	tr|W5QIW1|W5QIW1_SHEEP Galectin OS=Ovis aries (Sheep) OX=9940 GN=LGALS3 PE=4 SV=1	4	4	21.8127842158184	22.4576694511331	23.0239112073878	NA	20.6062855341312	NA	-0.0333110343429226	21.9566564719271	-0.0561120216099572	0.956262442883352	0.978501104345756	-6.03585340205128
W5PHY6	tr|W5PHY6|W5PHY6_SHEEP Nectin cell adhesion molecule 2 OS=Ovis aries (Sheep) OX=9940 GN=NECTIN2 PE=4 SV=1	2	2	NA	20.0136287447888	21.5817927412316	20.4411408775599	20.6532411871144	NA	-0.978235290988088	20.476803829476	-1.29928698443174	0.235226604488071	0.58069141966032	-4.84368057701317
W5P8Q0	tr|W5P8Q0|W5P8Q0_SHEEP AP complex subunit beta OS=Ovis aries (Sheep) OX=9940 GN=AP2B1 PE=3 SV=1	4	1	21.6857699704191	22.0328569938873	21.7687438957115	NA	20.7608023060017	NA	-0.270206769060412	21.4119284198047	-0.76306923794402	0.461531302325298	0.751622054839409	-5.74564975104577
W5QIL2	tr|W5QIL2|W5QIL2_SHEEP Proteasome subunit beta OS=Ovis aries (Sheep) OX=9940 GN=PSMB4 PE=3 SV=1	1	1	NA	NA	NA	NA	20.7815025365109	NA	NA	20.7815025365109	NA	NA	NA	NA
W5PQE5	tr|W5PQE5|W5PQE5_SHEEP SERPIN domain-containing protein OS=Ovis aries (Sheep) OX=9940 GN=SERPINH1 PE=3 SV=1	6	6	21.9637982457841	22.5981512263345	21.5945964365197	NA	20.8927941159876	NA	-0.0868638308246723	21.7102167076617	-0.155447305136034	0.879061445782683	0.946097786252441	-6.06148316337507
W5PB89	tr|W5PB89|W5PB89_SHEEP B cell receptor associated protein 31 OS=Ovis aries (Sheep) OX=9940 GN=BCAP31 PE=4 SV=1	3	3	NA	NA	20.5843284068502	NA	20.9280071672145	NA	0.375578685348248	20.9815149982413	0.563611701543253	0.590706840975292	0.806541074242863	-5.59290383698853
W5PZA6;W5Q9Q0	tr|W5PZA6|W5PZA6_SHEEP PB1 domain-containing protein OS=Ovis aries (Sheep) OX=9940 GN=ENSOARG00000014724 PE=4 SV=1;tr|W5Q9Q0|W5Q9Q0_SHEEP PB1 domain-containing protein OS=Ovis aries (Sheep) OX=9940 GN=TFG PE=4 SV=1	1	1	NA	NA	NA	NA	20.9396718902149	NA	NA	20.9396718902149	NA	NA	NA	NA
W5P655	tr|W5P655|W5P655_SHEEP Hexokinase 1 OS=Ovis aries (Sheep) OX=9940 GN=HK1 PE=3 SV=1	5	5	20.7870831862483	20.7270427859071	21.3528781124707	NA	20.9507060898183	NA	0.208565969096018	21.0702975264422	0.490097345021377	0.633728191172478	0.827373200868501	-5.91515264215442
W5Q2V1;W5QCK3	tr|W5Q2V1|W5Q2V1_SHEEP Ig-like domain-containing protein OS=Ovis aries (Sheep) OX=9940 GN=ENSOARG00000015866 PE=4 SV=1;tr|W5QCK3|W5QCK3_SHEEP Ig-like domain-containing protein OS=Ovis aries (Sheep) OX=9940 GN=ENSOARG00000019043 PE=4 SV=1	2	2	NA	NA	19.1381613792331	NA	20.9845538168828	NA	0.529583722208752	20.3261494591623	0.50116800842069	0.634221389574065	0.827373200868501	-5.54460211739439
W5P5K7	tr|W5P5K7|W5P5K7_SHEEP Phosphomannomutase OS=Ovis aries (Sheep) OX=9940 GN=PMM2 PE=3 SV=1	3	3	18.7789765404149	21.839443764308	22.9439723896286	NA	21.02983502982	NA	-0.487114794512198	20.8557880543355	-0.712931218021857	0.489565373370018	0.759522890064683	-5.81847827541634
W5Q2S6	tr|W5Q2S6|W5Q2S6_SHEEP Uncharacterized protein OS=Ovis aries (Sheep) OX=9940 GN=CXADR PE=4 SV=1	6	6	22.3883978393141	22.1136874331297	21.376034447122	21.5162432738711	21.1153679595989	NA	0.367298529766767	21.9022908432072	0.762054710013021	0.459672067329406	0.751622054839409	-5.84308127743947
W5P0Q4	tr|W5P0Q4|W5P0Q4_SHEEP Uncharacterized protein OS=Ovis aries (Sheep) OX=9940 GN=LOC101102413 PE=3 SV=1	3	3	NA	21.6058483487398	NA	NA	21.126202060045	NA	-1.11866947762941	20.8066904655777	-1.94233406034756	0.100442118942171	0.436806424236882	-4.21163724757293
W5Q4P4;W5PT30	tr|W5Q4P4|W5Q4P4_SHEEP Poly(rC) binding protein 2 OS=Ovis aries (Sheep) OX=9940 GN=PCBP2 PE=4 SV=1;tr|W5PT30|W5PT30_SHEEP Poly(rC) binding protein 3 OS=Ovis aries (Sheep) OX=9940 GN=PCBP3 PE=4 SV=1	7	4	21.2113935894392	22.2472145874683	21.7635051296246	NA	21.1351650546006	NA	-0.114799079650382	21.520440142493	-0.347889104907135	0.733969656239014	0.877666430694553	-6.01204392882972
W5NTF2	tr|W5NTF2|W5NTF2_SHEEP Mannose-6-phosphate receptor, cation dependent OS=Ovis aries (Sheep) OX=9940 GN=M6PR PE=4 SV=1	6	6	23.8274948745236	22.9685684877132	23.2527487427495	21.7314474000243	21.1646407777858	NA	-0.568242655377226	22.2790295172626	-0.669436046479805	0.514967252644292	0.7752313170594	-5.90848336061478
W5PHR0	tr|W5PHR0|W5PHR0_SHEEP Uncharacterized protein OS=Ovis aries (Sheep) OX=9940 GN=ENSOARG00000009300 PE=4 SV=1	3	3	20.6017093259602	20.5480157401715	NA	NA	21.2396051013086	NA	0.36949319306132	21.0075823566104	0.644896417045329	0.535155668095406	0.779656412159805	-5.70642063296898
W5Q6B8;W5Q6D3	tr|W5Q6B8|W5Q6B8_SHEEP IF rod domain-containing protein OS=Ovis aries (Sheep) OX=9940 GN=ENSOARG00000017002 PE=3 SV=1;tr|W5Q6D3|W5Q6D3_SHEEP IF rod domain-containing protein OS=Ovis aries (Sheep) OX=9940 GN=ENSOARG00000017016 PE=3 SV=1	23	3	20.2688496177589	20.2920082085911	NA	21.1964216300568	21.2613806342433	NA	0.877364215448711	21.2420895868007	1.2690450918348	0.230713224224016	0.578019663816451	-5.26651942210766
W5QEX4;W5PN32	tr|W5QEX4|W5QEX4_SHEEP Sema domain-containing protein OS=Ovis aries (Sheep) OX=9940 GN=PLXNB2 PE=4 SV=1	4	4	21.4759290599516	21.2407154938349	21.4610027884591	NA	21.2920661521726	NA	0.124007981198986	21.429432364204	0.279191895354122	0.785809095501006	0.894650233538436	-5.94781429810144
W5QA61	tr|W5QA61|W5QA61_SHEEP Carboxylic ester hydrolase OS=Ovis aries (Sheep) OX=9940 GN=LOC101116756 PE=3 SV=1	2	2	21.1344886978849	20.9561362508783	21.0353928077835	NA	21.3339499046522	NA	0.561733754975101	21.4520321682848	1.75641152146583	0.104566569305452	0.440312215491718	-4.67312471989775
W5QI60;W5NWJ9	tr|W5QI60|W5QI60_SHEEP Uncharacterized protein OS=Ovis aries (Sheep) OX=9940 GN=ADAM10 PE=4 SV=1	3	3	20.8361826100135	22.0158673112771	21.2517713527637	21.1281536668608	21.3613676878707	NA	0.353361825992362	21.4953494387533	0.91865452140504	0.376431656145901	0.682091898760325	-5.67422965418832
W5PPQ8	tr|W5PPQ8|W5PPQ8_SHEEP Joining chain of multimeric IgA and IgM OS=Ovis aries (Sheep) OX=9940 GN=JCHAIN PE=4 SV=1	5	5	21.3160223007389	24.5314153131717	22.9617330261812	NA	21.4669038015446	NA	-1.37838867839119	21.803247122414	-1.63529828968537	0.130353446918251	0.481860954082119	-4.81283795990055
W5QGJ0	tr|W5QGJ0|W5QGJ0_SHEEP Calcineurin like EF-hand protein 1 OS=Ovis aries (Sheep) OX=9940 GN=CHP1 PE=4 SV=1	4	4	21.6486309277963	22.1310627184809	21.4851686619471	NA	21.4764891765315	NA	0.260952886161014	21.830311696834	0.592092384979831	0.565802928947361	0.795066228957136	-5.85986791939732
W5NSV3	tr|W5NSV3|W5NSV3_SHEEP Integrin_alpha2 domain-containing protein OS=Ovis aries (Sheep) OX=9940 GN=ITGA6 PE=3 SV=1	21	21	24.2338554998212	25.2697688081249	24.726683140086	23.2944441044664	21.5019057115226	NA	-0.483991213784186	23.5413362452856	-0.443727050520622	0.664557927339829	0.834042499413075	-6.03430278669507
W5PJ98	tr|W5PJ98|W5PJ98_SHEEP F-actin-capping protein subunit beta OS=Ovis aries (Sheep) OX=9940 GN=CAPZB PE=3 SV=1	2	2	NA	21.4280296797666	21.5068889094816	NA	21.5168524282767	NA	-0.441322467049094	21.2080971306026	-1.28900566048926	0.226528694489061	0.577092492227629	-5.1717917284912
W5QFN9	tr|W5QFN9|W5QFN9_SHEEP UTP--glucose-1-phosphate uridylyltransferase OS=Ovis aries (Sheep) OX=9940 GN=UGP2 PE=3 SV=1	5	5	22.1322220708672	22.5784293354592	23.1328351373248	NA	21.5250819875497	NA	-0.816068418467069	21.8887707892074	-1.9756634064984	0.0739096576266639	0.403947540436068	-4.33355350103402
W5Q3A5	tr|W5Q3A5|W5Q3A5_SHEEP Platelet-activating factor acetylhydrolase IB subunit alpha OS=Ovis aries (Sheep) OX=9940 GN=PAFAH1B1 PE=3 SV=1	3	3	NA	22.6063772497515	22.1407343663506	NA	21.6089926349276	NA	-0.83819919944391	21.909151617149	-1.15859895466876	0.290927559969384	0.619123964638731	-4.9545401600165
W5QIY3	tr|W5QIY3|W5QIY3_SHEEP Proteasome subunit alpha type OS=Ovis aries (Sheep) OX=9940 GN=PSMA3 PE=3 SV=1	1	1	NA	NA	NA	NA	21.7003344696881	NA	NA	21.7003344696881	NA	NA	NA	NA
P18686;W5PTN1;W5PVJ0;W5PA59;W5P6T9	sp|P18686|FRIL_SHEEP Ferritin light chain OS=Ovis aries (Sheep) OX=9940 GN=FTL PE=1 SV=1;tr|W5PTN1|W5PTN1_SHEEP Ferritin OS=Ovis aries (Sheep) OX=9940 GN=ENSOARG00000012895 PE=3 SV=1;tr|W5PVJ0|W5PVJ0_SHEEP Ferritin OS=Ovis aries (Sheep) OX=9940 GN=ENSOARG0	1	1	NA	NA	NA	NA	21.759113194893	NA	NA	21.759113194893	NA	NA	NA	NA
W5NY38;W5NXI7	tr|W5NY38|W5NY38_SHEEP VWFD domain-containing protein OS=Ovis aries (Sheep) OX=9940 GN=ENSOARG00000002904 PE=4 SV=1	8	8	24.1823903855233	23.5296681724214	20.7269163223962	21.8300239015196	21.7672184268049	NA	0.108811170104786	22.4480476305224	0.122164119006179	0.905198790502596	0.956339965107262	-5.95000526786142
W5PNZ5	tr|W5PNZ5|W5PNZ5_SHEEP Peptidylprolyl isomerase OS=Ovis aries (Sheep) OX=9940 GN=FKBP4 PE=4 SV=1	4	4	NA	23.293504475156	21.8188449332733	NA	21.8144843367854	NA	-0.929172793105064	21.7282115860476	-2.06681697888336	0.0657446664409104	0.401447843235856	-4.1537904139505
W5PWE9	tr|W5PWE9|W5PWE9_SHEEP Serum albumin OS=Ovis aries (Sheep) OX=9940 GN=ALB PE=4 SV=1	41	2	21.7455952229574	20.9324664990888	NA	22.5825037936007	21.8202094891038	NA	-0.387574097202815	21.5764067025863	-0.784291591490506	0.451119006176428	0.744157311083624	-5.68033289743854
W5Q3J8;W5NVV4;W5Q244;W5Q4S5	tr|W5Q3J8|W5Q3J8_SHEEP Ig-like domain-containing protein OS=Ovis aries (Sheep) OX=9940 GN=ENSOARG00000016098 PE=4 SV=1;tr|W5NVV4|W5NVV4_SHEEP Ig-like domain-containing protein OS=Ovis aries (Sheep) OX=9940 GN=ENSOARG00000002181 PE=4 SV=1;tr|W5Q244|W5Q244_S	2	2	21.3014211109439	21.1122539827384	NA	NA	22.0023418009192	NA	-0.239464384623446	21.3762198776844	-0.458110045431551	0.660833323862394	0.833937963181297	-5.64622960412734
W5NSM1;W5PW14	tr|W5NSM1|W5NSM1_SHEEP Actin related protein 1A OS=Ovis aries (Sheep) OX=9940 GN=ACTR1A PE=3 SV=1;tr|W5PW14|W5PW14_SHEEP Actin related protein 1B OS=Ovis aries (Sheep) OX=9940 GN=ACTR1B PE=3 SV=1	6	6	22.3122377779722	23.342479632418	22.7788817810473	20.4662692373017	22.0310235253899	NA	0.0758035392296073	22.2275257758602	0.146619329671938	0.885688687429511	0.946421625996106	-6.12363628931705
W5P935	tr|W5P935|W5P935_SHEEP Str_synth domain-containing protein OS=Ovis aries (Sheep) OX=9940 GN=APMAP PE=4 SV=1	7	7	21.733208976358	21.496095798409	21.5016226796453	NA	22.1061579245962	NA	0.475446968643549	21.9734085495541	1.43097404734079	0.180327236697262	0.548312085567285	-5.07527058001649
W5QG77	tr|W5QG77|W5QG77_SHEEP Uncharacterized protein OS=Ovis aries (Sheep) OX=9940 GN=ENSOARG00000020234 PE=4 SV=1	6	6	22.5067884032782	23.0312826936325	21.8344759245418	21.579619009276	22.306875093565	NA	0.112491768391163	22.3131673712539	0.254412307427585	0.803169171586063	0.903414346385526	-6.10150230298423
W5PGU1	tr|W5PGU1|W5PGU1_SHEEP G kinase anchoring protein 1 OS=Ovis aries (Sheep) OX=9940 GN=GKAP1 PE=4 SV=1	1	1	NA	NA	NA	NA	22.4391958078768	NA	NA	22.4391958078768	NA	NA	NA	NA
W5Q0Z6	tr|W5Q0Z6|W5Q0Z6_SHEEP Melanoma cell adhesion molecule OS=Ovis aries (Sheep) OX=9940 GN=MCAM PE=4 SV=1	11	11	24.0781927126662	23.9497672434574	24.3795606364872	NA	22.480615201389	NA	-1.81953393358518	22.9422336912492	-3.35840251796466	0.00846373783325566	0.235336068260375	-2.28578635058106
W5PJ62	tr|W5PJ62|W5PJ62_SHEEP Integrin beta OS=Ovis aries (Sheep) OX=9940 GN=ITGB4 PE=3 SV=1	14	14	23.5934208170512	24.6616059043255	23.544461925029	NA	22.6030214295449	NA	0.258949961121754	23.7444886084998	0.346276833966181	0.735690978670434	0.877666430694553	-5.97606046927937
W5PST4	tr|W5PST4|W5PST4_SHEEP Collagen type XVIII alpha 1 chain OS=Ovis aries (Sheep) OX=9940 GN=COL18A1 PE=4 SV=1	1	1	NA	NA	NA	NA	22.6481417241746	NA	NA	22.6481417241746	NA	NA	NA	NA
W5QCM9	tr|W5QCM9|W5QCM9_SHEEP Peptidylprolyl isomerase OS=Ovis aries (Sheep) OX=9940 GN=FKBP11 PE=4 SV=1	3	3	22.5697529135975	22.1394343904402	21.6251619427419	NA	22.6728124487446	NA	-0.0221577715257197	22.2394805508112	-0.0592332632716494	0.95383255416362	0.977524288240437	-6.03566800179166
W5NTW1;W5PTM3;W5P4I1	tr|W5NTW1|W5NTW1_SHEEP Glutaredoxin domain-containing protein OS=Ovis aries (Sheep) OX=9940 GN=ENSOARG00000001540 PE=4 SV=1;tr|W5PTM3|W5PTM3_SHEEP Glutaredoxin domain-containing protein OS=Ovis aries (Sheep) OX=9940 GN=ENSOARG00000012890 PE=4 SV=1;tr|W5P4I	1	1	NA	NA	NA	NA	22.7046666413051	NA	NA	22.7046666413051	NA	NA	NA	NA
W5PNX7;W5NRE6	tr|W5PNX7|W5PNX7_SHEEP Uncharacterized protein OS=Ovis aries (Sheep) OX=9940 GN=NDUFA5 PE=1 SV=1;tr|W5NRE6|W5NRE6_SHEEP Uncharacterized protein OS=Ovis aries (Sheep) OX=9940 GN=ENSOARG00000000717 PE=4 SV=1	2	2	NA	21.6678472320005	22.6772893422997	NA	23.1483067889858	NA	0.0873252735900216	22.5523927504224	0.166570338453347	0.871041154897514	0.941530034484596	-5.9434281611155
W5PKI7;W5PPE0;W5PMM4;W5PL85;W5PIS3;W5PJY7;W5PRJ6;W5PN69;W5PQJ2;W5PLM4;W5PJ49;W5PKY2;W5PLW4	tr|W5PKI7|W5PKI7_SHEEP Aldo_ket_red domain-containing protein OS=Ovis aries (Sheep) OX=9940 GN=ENSOARG00000010221 PE=4 SV=1;tr|W5PPE0|W5PPE0_SHEEP Aldo_ket_red domain-containing protein OS=Ovis aries (Sheep) OX=9940 GN=LOC101109377 PE=4 SV=1;tr|W5PMM4|W5PM	4	1	NA	NA	NA	NA	23.1673508044158	NA	-1.89500455568712	22.2198485265723	-1.96499617184246	0.121577535775359	0.459292912929133	-4.15022278210182
W5PXC6	tr|W5PXC6|W5PXC6_SHEEP Ig-like domain-containing protein OS=Ovis aries (Sheep) OX=9940 GN=ENSOARG00000014069 PE=3 SV=1	6	0	23.6716715946278	23.503552020523	21.9661250349653	NA	23.2481175000416	NA	0.530626681638083	23.3921591384495	0.97691399338171	0.349682356891842	0.656742314808835	-5.56721410945365
W5QC00	tr|W5QC00|W5QC00_SHEEP Thioredoxin domain-containing protein OS=Ovis aries (Sheep) OX=9940 GN=TXN2 PE=4 SV=1	1	1	NA	NA	NA	NA	23.4102622086294	NA	NA	23.4102622086294	NA	NA	NA	NA
W5PEN1	tr|W5PEN1|W5PEN1_SHEEP Uncharacterized protein OS=Ovis aries (Sheep) OX=9940 GN=TPD52 PE=4 SV=1	1	1	NA	21.4596201202559	NA	NA	23.4417246638335	NA	NA	22.4506723920447	NA	NA	NA	NA
W5Q7R8	tr|W5Q7R8|W5Q7R8_SHEEP Junction plakoglobin OS=Ovis aries (Sheep) OX=9940 GN=JUP PE=4 SV=1	4	4	NA	NA	22.1872874822057	23.5023370666799	23.5868578033203	NA	-0.937479589534885	22.5564581614773	-1.79582518144517	0.106238561728823	0.440312215491718	-4.51100149157712
W5PI17;W5PWM7	tr|W5PI17|W5PI17_SHEEP Ig-like domain-containing protein OS=Ovis aries (Sheep) OX=9940 GN=ENSOARG00000009395 PE=3 SV=1;tr|W5PWM7|W5PWM7_SHEEP Ig-like domain-containing protein OS=Ovis aries (Sheep) OX=9940 GN=LOC101107908 PE=3 SV=1	5	1	23.7908281404355	23.9803852634744	NA	22.9985031301975	23.6827003297507	NA	-0.182945078809514	23.5033371686788	-0.320753484190967	0.753932478093216	0.889497623996413	-6.02127289110661
W5P9M2	tr|W5P9M2|W5P9M2_SHEEP PKS_ER domain-containing protein OS=Ovis aries (Sheep) OX=9940 GN=PTGR1 PE=4 SV=1	4	3	NA	NA	NA	NA	24.003112301799	NA	-1.18392669914288	23.2138278357038	-1.03824417745305	0.347097374196743	0.655628373482737	-5.01555267216953
W5QHQ7;W5PW68;W5P1Q1;W5PUT9	tr|W5QHQ7|W5QHQ7_SHEEP Uncharacterized protein OS=Ovis aries (Sheep) OX=9940 GN=NCL PE=4 SV=1;tr|W5PW68|W5PW68_SHEEP Uncharacterized protein OS=Ovis aries (Sheep) OX=9940 GN=ENSOARG00000013710 PE=4 SV=1;tr|W5P1Q1|W5P1Q1_SHEEP Uncharacterized protein OS=Ovi	4	4	21.8431896519109	21.2479282442633	21.0872366389644	23.3510738469401	24.2314989915778	NA	-0.370051596703142	22.1503391492569	-0.656612306754963	0.522919053450304	0.7752313170594	-5.91692073801942
W5P014	tr|W5P014|W5P014_SHEEP Tetratricopeptide repeat domain 7B OS=Ovis aries (Sheep) OX=9940 GN=TTC7B PE=4 SV=1	1	1	NA	NA	NA	NA	24.5134057979204	NA	NA	24.5134057979204	NA	NA	NA	NA
P68056	sp|P68056|HBBC_SHEEP Hemoglobin subunit beta-C OS=Ovis aries (Sheep) OX=9940 GN=HBBC PE=1 SV=2	11	4	NA	26.2187767679451	NA	NA	26.7761566415789	NA	-3.81746952332517	24.5887319430994	-6.14914372220544	0.000869300835289981	0.0934061543630066	-0.654646660676956
W5PAS5	tr|W5PAS5|W5PAS5_SHEEP Pyruvate carboxyltransferase domain-containing protein OS=Ovis aries (Sheep) OX=9940 GN=HMGCL PE=4 SV=1	1	1	NA	NA	NA	17.7806494714415	NA	NA	NA	17.7806494714415	NA	NA	NA	NA
W5PR81	tr|W5PR81|W5PR81_SHEEP AA_TRNA_LIGASE_II domain-containing protein OS=Ovis aries (Sheep) OX=9940 GN=TARS PE=3 SV=1	3	3	NA	NA	22.015279054677	19.5098585162533	NA	NA	-2.16354041160468	20.0413886482636	-1.76295761607308	0.138669301779071	0.489267159107288	-4.33977334095427
W5P6W6	tr|W5P6W6|W5P6W6_SHEEP MARVEL domain-containing protein OS=Ovis aries (Sheep) OX=9940 GN=ENSOARG00000005753 PE=4 SV=1	1	1	NA	NA	NA	19.7338583197563	NA	NA	NA	19.7338583197563	NA	NA	NA	NA
W5Q5T2	tr|W5Q5T2|W5Q5T2_SHEEP Plasmalemma vesicle associated protein OS=Ovis aries (Sheep) OX=9940 GN=PLVAP PE=4 SV=1	10	10	23.4344926617156	23.8790606098259	23.5835686519352	20.1557921624937	NA	NA	-0.71545120810686	22.3339577966285	-0.661956249959999	0.52055022954287	0.7752313170594	-5.85303696542266
W5PRA0	tr|W5PRA0|W5PRA0_SHEEP 3(2), 5-bisphosphate nucleotidase 1 OS=Ovis aries (Sheep) OX=9940 GN=BPNT1 PE=4 SV=1	2	2	20.0991248947093	21.6790374132447	20.7356453729877	20.2539169822961	NA	NA	-0.508610181877845	20.4093699536551	-1.32520437650588	0.212065993532693	0.568440670567711	-5.20201362614668
W5NXI5	tr|W5NXI5|W5NXI5_SHEEP VWFD domain-containing protein OS=Ovis aries (Sheep) OX=9940 GN=ENSOARG00000002715 PE=4 SV=1	2	2	21.1650108915701	21.8837055821519	NA	20.6845416375753	NA	NA	-0.348856092873259	21.0699913239958	-0.550356287696645	0.597176416753398	0.80981733010797	-5.70063737019723
W5Q6G1;W5P8S8	tr|W5Q6G1|W5Q6G1_SHEEP 10-formyltetrahydrofolate dehydrogenase OS=Ovis aries (Sheep) OX=9940 GN=ALDH1L2 PE=3 SV=1	9	8	22.8087700700991	20.9231457703554	21.2313473850227	21.1001003572908	NA	NA	0.577518509343722	21.8623520012982	0.98072942889961	0.346149317676329	0.655492885118719	-5.59966599165151
W5Q160	tr|W5Q160|W5Q160_SHEEP IF rod domain-containing protein OS=Ovis aries (Sheep) OX=9940 GN=KRT10 PE=3 SV=1	16	0	NA	NA	NA	22.0944175257954	NA	NA	NA	22.0944175257954	NA	NA	NA	NA
W5Q9E9	tr|W5Q9E9|W5Q9E9_SHEEP Signal sequence receptor subunit 1 OS=Ovis aries (Sheep) OX=9940 GN=SSR1 PE=4 SV=1	3	3	22.3230881139671	20.9049191212297	21.0544907712199	22.4450258160888	NA	NA	0.0559997555666847	21.7129919309412	0.099488694553615	0.922546701348581	0.962728234730139	-6.0323787019098
P02083;W5QCZ9	sp|P02083|HBBF_SHEEP Hemoglobin fetal subunit beta OS=Ovis aries (Sheep) OX=9940 GN=- PE=1 SV=1;tr|W5QCZ9|W5QCZ9_SHEEP GLOBIN domain-containing protein OS=Ovis aries (Sheep) OX=9940 GN=LOC101106199 PE=3 SV=1	4	1	NA	NA	NA	23.2837466828636	NA	NA	NA	23.2837466828636	NA	NA	NA	NA

## Sheet: Scrape tissue
Protein.IDs	Fasta.headers	Peptides	Unique.peptides	LFQ.intensity.S1	LFQ.intensity.S2	LFQ.intensity.S3	LFQ.intensity.S1_C	LFQ.intensity.S2_C	LFQ.intensity.S3_C	logFC	AveExpr	t	P.Value	adj.P.Val	B
W5QCQ3	tr|W5QCQ3|W5QCQ3_SHEEP Elastin microfibril interfacer 1 OS=Ovis aries (Sheep) OX=9940 GN=EMILIN1 PE=4 SV=1	20	20	23.1709721140129	22.325717466893	21.8279305434472	NA	19.7748508509834	17.7806494714415	-3.45226923676617	22.8590800366826	-3.13287302877836	0.00795491753643751	0.235336068260375	-2.43843946790585
W5PR81	tr|W5PR81|W5PR81_SHEEP AA_TRNA_LIGASE_II domain-containing protein OS=Ovis aries (Sheep) OX=9940 GN=TARS PE=3 SV=1	3	3	NA	NA	NA	NA	NA	18.5990283738605	-2.16354041160468	20.0413886482636	-1.76295761607308	0.138669301779071	0.489267159107288	-4.33977334095427
W5NZ70	tr|W5NZ70|W5NZ70_SHEEP Galectin 3 binding protein OS=Ovis aries (Sheep) OX=9940 GN=LGALS3BP PE=4 SV=1	9	9	24.7755686956729	22.8459830520369	22.9461160016313	20.3065883841796	NA	18.8335397018152	0.370324482882054	21.739563994586	0.351014088143473	0.73121812328949	0.877666430694553	-6.07167845344409
W5NYG6	tr|W5NYG6|W5NYG6_SHEEP ATP synthase inhibitory factor subunit 1 OS=Ovis aries (Sheep) OX=9940 GN=ATP5IF1 PE=4 SV=1	2	2	22.0273880180106	19.0672359122782	19.5515096848919	19.5959898646887	19.4501043951298	19.0373470556942	0.44412828170617	19.6106111757664	0.832721337853652	0.421319712469074	0.722814552584558	-5.72815537419012
W5Q4U2	tr|W5Q4U2|W5Q4U2_SHEEP Uncharacterized protein OS=Ovis aries (Sheep) OX=9940 GN=CPT1A PE=3 SV=1	2	2	21.8100169051625	22.1129328784933	22.2203705874466	NA	NA	19.1901006603433	1.23294059438688	20.716884960668	1.8498028133401	0.0941954087270886	0.427019186229468	-4.48449525526198
W5P770;W5PM22;W5PFD9;W5QGA4;W5P9T5	tr|W5P770|W5P770_SHEEP Uncharacterized protein OS=Ovis aries (Sheep) OX=9940 GN=ENSOARG00000005853 PE=3 SV=1;tr|W5PM22|W5PM22_SHEEP Uncharacterized protein OS=Ovis aries (Sheep) OX=9940 GN=ENSOARG00000010716 PE=3 SV=1;tr|W5PFD9|W5PFD9_SHEEP Uncharacterized	4	4	23.3911531665508	19.7619431445851	20.8430760524966	21.0072378447864	19.6364279832663	19.296628268261	-0.647439187742098	20.9503682832071	-0.785450226620697	0.446312182147112	0.740225082585454	-5.82533838871314
W5Q5Q6	tr|W5Q5Q6|W5Q5Q6_SHEEP Collagen type XIV alpha 1 chain OS=Ovis aries (Sheep) OX=9940 GN=COL14A1 PE=4 SV=1	27	27	17.7806494714415	19.1826462861115	18.753512166836	NA	NA	19.371406701997	-4.91953782295084	21.723776350367	-5.11079708740588	0.000259879100471402	0.0555938364412744	0.73439451287947
W5P369	tr|W5P369|W5P369_SHEEP AP-2 complex subunit alpha OS=Ovis aries (Sheep) OX=9940 GN=AP2A2 PE=3 SV=1	3	1	21.7669393691369	20.5174618230425	NA	19.4191967581007	19.6904581017365	19.4270354152394	-0.375709422358554	20.3312002589439	-0.691068203056816	0.503896985808377	0.766087287367208	-5.79695848018967
W5Q8A9	tr|W5Q8A9|W5Q8A9_SHEEP Acyl-CoA_dh_1 domain-containing protein OS=Ovis aries (Sheep) OX=9940 GN=ENSOARG00000017662 PE=4 SV=1	3	3	24.5486680519941	23.7184082686477	24.2765030992051	19.7227885574102	18.7998290217546	19.4872567629779	-0.685345366842409	22.1015816437528	-0.621352091580976	0.544381507341624	0.779656412159805	-5.98485565165771
W5Q4E3	tr|W5Q4E3|W5Q4E3_SHEEP DEAD-box helicase 1 OS=Ovis aries (Sheep) OX=9940 GN=DDX1 PE=4 SV=1	3	3	19.6891251649019	20.7098635542263	NA	NA	20.6352414490055	19.5258517791601	-0.829592522079825	20.5548167478633	-1.9372222834654	0.0815718680710802	0.408941041257974	-4.36156590361422
W5PAT6	tr|W5PAT6|W5PAT6_SHEEP Uncharacterized protein OS=Ovis aries (Sheep) OX=9940 GN=ENSOARG00000007039 PE=4 SV=1	7	7	23.3119460252055	22.0780503075425	21.2597810783573	20.6888613721971	19.8092445878364	19.5761566327885	-0.454754591342258	21.348050629659	-0.661213663369235	0.519239887045794	0.7752313170594	-5.95939552289036
W5QFL1	tr|W5QFL1|W5QFL1_SHEEP Tubulin alpha chain OS=Ovis aries (Sheep) OX=9940 GN=LOC101116286 PE=3 SV=1	13	1	NA	NA	NA	NA	NA	19.6374843217456	NA	19.6374843217456	NA	NA	NA	NA
W5P5G5	tr|W5P5G5|W5P5G5_SHEEP Calpain small subunit 1 OS=Ovis aries (Sheep) OX=9940 GN=CAPNS1 PE=4 SV=1	2	2	20.0777476681406	20.5329601885711	20.3531497962025	NA	20.2217199062956	19.6949509377804	-0.887889120791083	20.5707230864163	-2.62393936567639	0.0237255804121623	0.305340093280616	-3.328669534311
W5P8R0;W5PIC8	tr|W5P8R0|W5P8R0_SHEEP Uncharacterized protein OS=Ovis aries (Sheep) OX=9940 GN=NDUFA4 PE=4 SV=1;tr|W5PIC8|W5PIC8_SHEEP Uncharacterized protein OS=Ovis aries (Sheep) OX=9940 GN=ENSOARG00000009497 PE=4 SV=1	6	6	25.0044979109015	20.665979771233	22.9706301120499	20.3219959410663	18.9885620936734	19.7417573875904	0.280990198088471	21.1545143854395	0.260753217908578	0.798380203145112	0.899380108362265	-6.09983283944606
W5Q1R1	tr|W5Q1R1|W5Q1R1_SHEEP Vacuolar protein sorting-associated protein 35 OS=Ovis aries (Sheep) OX=9940 GN=VPS35 PE=3 SV=1	2	2	21.2480060736086	19.272769177168	NA	NA	20.110060040722	19.785662590164	-0.0649107580517274	20.1257613897663	-0.106303573408029	0.917971734916689	0.962728234730139	-5.79456285760678
W5PGE9	tr|W5PGE9|W5PGE9_SHEEP Uncharacterized protein OS=Ovis aries (Sheep) OX=9940 GN=ENSOARG00000008862 PE=4 SV=1	9	9	22.6087353361842	25.399169426942	23.977922436497	18.8936071357132	20.8491315168085	19.8240182961955	-0.734896862902737	22.2928791228414	-0.566826092561276	0.579832689388976	0.801606084076062	-6.01725547038266
W5Q553	tr|W5Q553|W5Q553_SHEEP Integrin_alpha2 domain-containing protein OS=Ovis aries (Sheep) OX=9940 GN=ITGAV PE=3 SV=1	17	17	26.0222912109382	23.7438053169428	23.1213800579468	NA	20.0309097832738	19.8613806215787	0.015613785666023	22.548146505303	0.0145855955728371	0.988603279701948	0.991253690639486	-6.09314349223052
W5P0R0	tr|W5P0R0|W5P0R0_SHEEP Coatomer subunit gamma OS=Ovis aries (Sheep) OX=9940 GN=COPG1 PE=3 SV=1	3	3	21.4543033781733	21.037907393141	20.5434304721379	NA	NA	19.9099123068466	0.184475644580868	20.65732739704	0.396726221895291	0.700852729211588	0.859123717557269	-5.83543801688072
W5QIU5	tr|W5QIU5|W5QIU5_SHEEP Glia maturation factor OS=Ovis aries (Sheep) OX=9940 GN=GMFB PE=3 SV=1	2	2	NA	19.8513665839767	19.95587991861	NA	20.2862865861831	19.9435244593982	-0.52467289478372	20.2716008344338	-1.14220684173097	0.280083243304604	0.60935131398619	-5.35745707731401
W5PS50	tr|W5PS50|W5PS50_SHEEP Mitochondrial pyruvate carrier OS=Ovis aries (Sheep) OX=9940 GN=MPC2 PE=3 SV=1	1	1	21.9508036493389	19.9243105644957	22.0230178385369	19.9544764087748	19.8842788417588	19.9847223155528	1.00043173936723	20.2867910232872	1.68597151150573	0.12002530025056	0.458055737690911	-4.70384506047862
W5NTF2	tr|W5NTF2|W5NTF2_SHEEP Mannose-6-phosphate receptor, cation dependent OS=Ovis aries (Sheep) OX=9940 GN=M6PR PE=4 SV=1	6	6	24.0657057795866	23.4751112725596	23.7869853392255	20.3867022231827	20.3811537690199	20.028766023518	-0.568242655377226	22.2790295172626	-0.669436046479805	0.514967252644292	0.7752313170594	-5.90848336061478
W5P093	tr|W5P093|W5P093_SHEEP Flavodoxin_2 domain-containing protein OS=Ovis aries (Sheep) OX=9940 GN=NQO1 PE=4 SV=1	3	3	19.9494148504254	20.6434914272733	20.8852982944911	NA	21.102553477976	20.0475693794521	-0.805957167488778	20.8838686714741	-1.96236413761894	0.0756051546270715	0.403947540436068	-4.35309649606195
B0FZL9	tr|B0FZL9|B0FZL9_SHEEP RRM domain-containing protein OS=Ovis aries (Sheep) OX=9940 GN=SRSF3 PE=2 SV=1	2	2	21.5892363824669	21.9317058163659	20.919680657081	NA	20.0489085148885	20.0744160953251	0.619807188371876	20.6373196317269	1.38621737841122	0.193233844700126	0.561696227716624	-5.12971434812571
W5PRA0	tr|W5PRA0|W5PRA0_SHEEP 3(2), 5-bisphosphate nucleotidase 1 OS=Ovis aries (Sheep) OX=9940 GN=BPNT1 PE=4 SV=1	2	2	19.8253355037553	20.2222664390656	20.3364661806528	NA	20.4390282975729	20.0935084986114	-0.508610181877845	20.4093699536551	-1.32520437650588	0.212065993532693	0.568440670567711	-5.20201362614668
W5PPQ8	tr|W5PPQ8|W5PPQ8_SHEEP Joining chain of multimeric IgA and IgM OS=Ovis aries (Sheep) OX=9940 GN=JCHAIN PE=4 SV=1	5	5	20.4385156755101	23.7542079912977	21.0545561918556	NA	20.5906167974476	20.1152530039786	-1.37838867839119	21.803247122414	-1.63529828968537	0.130353446918251	0.481860954082119	-4.81283795990055
W5P8R7	tr|W5P8R7|W5P8R7_SHEEP Uncharacterized protein OS=Ovis aries (Sheep) OX=9940 GN=ENSOARG00000006366 PE=4 SV=1	17	17	24.9332828563967	22.6907447250071	24.4057277439032	NA	19.5804145998983	20.1518351729115	-0.569894705464744	22.5661115341727	-0.486176106478985	0.637361468818175	0.829101538912239	-5.83765859119125
W5QED1	tr|W5QED1|W5QED1_SHEEP RAB2B, member RAS oncogene family OS=Ovis aries (Sheep) OX=9940 GN=RAB2B PE=4 SV=1	3	1	NA	NA	NA	NA	NA	20.1518351729115	NA	20.1518351729115	NA	NA	NA	NA
W5Q867	tr|W5Q867|W5Q867_SHEEP Solute carrier family 12 member 2 OS=Ovis aries (Sheep) OX=9940 GN=SLC12A2 PE=4 SV=1	3	3	20.2655678445919	20.8506893025024	22.6014953326644	NA	20.269782055878	20.1881095747516	0.270428455573658	20.7337181512375	0.421954710091617	0.682021086882235	0.84742819433208	-5.86699304155996
W5PJW1	tr|W5PJW1|W5PJW1_SHEEP Succinate dehydrogenase complex subunit C OS=Ovis aries (Sheep) OX=9940 GN=SDHC PE=4 SV=1	1	1	NA	NA	NA	NA	NA	20.2152914579103	NA	20.2152914579103	NA	NA	NA	NA
W5PGB0	tr|W5PGB0|W5PGB0_SHEEP NAD-dependent protein deacetylase OS=Ovis aries (Sheep) OX=9940 GN=SIRT3 PE=3 SV=1	2	2	20.0925416499675	20.126806501109	21.2505931652284	NA	NA	20.2357994430804	0.277315788770917	20.3339965935894	0.538048911066839	0.605256657194147	0.815017975226988	-5.65491079480174
W5Q648	tr|W5Q648|W5Q648_SHEEP Uncharacterized protein OS=Ovis aries (Sheep) OX=9940 GN=MATR3 PE=4 SV=1	5	5	22.1961693535539	23.3896524066143	22.262106786417	20.9044894972098	21.2637222768807	20.2546072777934	0.275604564382135	21.5739889842204	0.536267186510443	0.60021563671211	0.811864911863758	-6.0341742081723
W5PG72	tr|W5PG72|W5PG72_SHEEP Golgi membrane protein 1 OS=Ovis aries (Sheep) OX=9940 GN=GOLM1 PE=4 SV=1	2	2	22.1829896652829	21.3119229855301	21.2360345263176	21.1149057443589	21.4612363057556	20.2679035563555	-0.50272687517009	21.4910110132532	-1.19271536641596	0.254360931032787	0.587842106499711	-5.44286483893762
W5Q1U0	tr|W5Q1U0|W5Q1U0_SHEEP Carbonyl reductase 4 OS=Ovis aries (Sheep) OX=9940 GN=CBR4 PE=4 SV=1	2	2	21.1846909517242	20.0765188943801	21.3996503486999	20.0922443034859	NA	20.285727468252	0.72751477883843	20.4865139301687	1.00833476249557	0.342958930232099	0.652756437184758	-5.1303700360133
W5QE09;Q6Q312;W5PR95	tr|W5QE09|W5QE09_SHEEP 40S ribosomal protein S26 OS=Ovis aries (Sheep) OX=9940 GN=RPS26 PE=3 SV=1;sp|Q6Q312|RS26_SHEEP 40S ribosomal protein S26 OS=Ovis aries (Sheep) OX=9940 GN=RPS26 PE=3 SV=3;tr|W5PR95|W5PR95_SHEEP 40S ribosomal protein S26 OS=Ovis aries	2	2	23.456321610524	22.6751404510327	22.6353611100708	20.4399832451146	20.1331532355517	20.3026353616019	-0.0421094378194695	21.6262398225369	-0.051152403809124	0.959984085823919	0.979259464365295	-6.13332784880858
W5QIT0;P07846	tr|W5QIT0|W5QIT0_SHEEP PKS_ER domain-containing protein OS=Ovis aries (Sheep) OX=9940 GN=SORD PE=3 SV=1	3	3	NA	20.2062325148959	20.3215836805024	NA	20.9888150838547	20.3176432015273	-0.960181810966674	20.9386595256784	-2.57194409825087	0.0278800460160314	0.305340093280616	-3.4169271378375
W5P094	tr|W5P094|W5P094_SHEEP Nidogen 1 OS=Ovis aries (Sheep) OX=9940 GN=NID1 PE=4 SV=1	16	16	23.1405538835518	22.4302170279637	23.0309324330663	NA	19.9529451127109	20.3326328724442	-0.777175033190098	22.2013699204147	-0.683836863172192	0.506121904080041	0.766647617254279	-5.89882759140314
W5P0I6	tr|W5P0I6|W5P0I6_SHEEP Uncharacterized protein OS=Ovis aries (Sheep) OX=9940 GN=ENSOARG00000003689 PE=3 SV=1	2	2	21.8771786675585	20.0373401222217	19.9945111822394	20.9564467025691	20.8285095548161	20.3540392198586	0.825621121157806	20.4682656279211	1.50636277931715	0.163014084152949	0.527795844430617	-4.8292102248791
W5QAY7	tr|W5QAY7|W5QAY7_SHEEP TRASH domain-containing protein OS=Ovis aries (Sheep) OX=9940 GN=RPL24 PE=4 SV=1	4	4	22.8872596383194	21.2379647252329	21.1639749274326	21.5002025625774	21.3582395093105	20.3714426321507	-0.605092674340948	21.6948894572043	-1.14145464549968	0.27433369151933	0.607105329161121	-5.49822553209315
W5Q399	tr|W5Q399|W5Q399_SHEEP UBIQUITIN_CONJUGAT_2 domain-containing protein OS=Ovis aries (Sheep) OX=9940 GN=UBE2L3 PE=3 SV=1	5	5	20.5696268819293	21.3362059101486	21.1062155395558	NA	21.077041647557	20.3898052499236	-0.972347251609495	21.3819526716276	-1.94630778887268	0.0754921438385398	0.403947540436068	-4.4120263925626
W5PLJ1	tr|W5PLJ1|W5PLJ1_SHEEP AA_TRNA_LIGASE_II domain-containing protein OS=Ovis aries (Sheep) OX=9940 GN=DARS PE=3 SV=1	5	5	22.2267621079704	21.2307411124632	21.1937965231612	20.6138988849237	21.0598801191959	20.4069564025115	-0.5739315853363	21.3828838517057	-1.20250992353592	0.250676467088269	0.587842106499711	-5.43206695012588
W5P214	tr|W5P214|W5P214_SHEEP Transgelin OS=Ovis aries (Sheep) OX=9940 GN=TAGLN PE=3 SV=1	9	9	20.0385068891272	20.4005562212381	19.8991269722422	NA	20.7393849502773	20.4242249157815	-3.59814700280629	22.2629856276276	-8.5522449892583	1.09277295831813e-06	0.000817394172821962	5.47198225320214
W5PGA3	tr|W5PGA3|W5PGA3_SHEEP NADH:ubiquinone oxidoreductase subunit B9 OS=Ovis aries (Sheep) OX=9940 GN=NDUFB9 PE=1 SV=1	1	1	NA	NA	NA	NA	NA	20.4368993284712	NA	20.4368993284712	NA	NA	NA	NA
W5P5K7	tr|W5P5K7|W5P5K7_SHEEP Phosphomannomutase OS=Ovis aries (Sheep) OX=9940 GN=PMM2 PE=3 SV=1	3	3	20.3063557657254	20.2778369151762	21.9454813163425	20.1730717967613	20.8137695984122	20.4491374267663	-0.487114794512198	20.8557880543355	-0.712931218021857	0.489565373370018	0.759522890064683	-5.81847827541634
W5PGM8	tr|W5PGM8|W5PGM8_SHEEP Tetraspanin 13 OS=Ovis aries (Sheep) OX=9940 GN=TSPAN13 PE=3 SV=1	2	2	24.3196236332931	23.5655446284395	23.2671567263431	20.8935943642062	20.2419684259969	20.4714845680596	0.353698935613526	21.9657898142624	0.372014872005145	0.715893749085241	0.866486285300583	-6.06395827745154
W5PP66	tr|W5PP66|W5PP66_SHEEP Uncharacterized protein OS=Ovis aries (Sheep) OX=9940 GN=FHL1 PE=4 SV=1	6	6	21.6134253731998	22.4474973148695	22.0728529720859	NA	21.4754379497343	20.4891575455121	-1.80899387345667	22.4236715081722	-3.09466544192601	0.0102420184671635	0.235336068260375	-2.56724379964449
W5PIM5	tr|W5PIM5|W5PIM5_SHEEP Laminin subunit alpha 4 OS=Ovis aries (Sheep) OX=9940 GN=LAMA4 PE=4 SV=1	28	28	22.8267570001792	24.466585749953	23.5343415833834	NA	20.9054908075922	20.505257566754	-0.86459668341962	22.9192847325285	-0.7932556095731	0.441910486477447	0.737832687243594	-5.81931083577923
W5PLQ9	tr|W5PLQ9|W5PLQ9_SHEEP SBDS ribosome maturation factor OS=Ovis aries (Sheep) OX=9940 GN=SBDS PE=4 SV=1	5	5	22.8628630160592	21.4714347559978	21.3733187225444	20.22771089137	21.016204352667	20.5221574748208	-0.415360663334646	21.4344151704256	-0.710468583902356	0.490002006610705	0.759522890064683	-5.88047012265522
W5PLS0	tr|W5PLS0|W5PLS0_SHEEP Carboxypeptidase D OS=Ovis aries (Sheep) OX=9940 GN=CPD PE=4 SV=1	13	13	24.1574107975711	23.4540763187316	23.0211252448582	20.9324507212728	20.3642743670953	20.5411839592018	-0.117591558368016	22.1254568581357	-0.130167242188949	0.898597807778311	0.952055467731128	-6.06518528415073
W5PBQ7	tr|W5PBQ7|W5PBQ7_SHEEP Mitochondrial carrier 2 OS=Ovis aries (Sheep) OX=9940 GN=MTCH2 PE=3 SV=1	4	4	21.5742212141051	22.2576945131778	22.1345074662336	NA	20.8745736443547	20.5564827410519	0.731478790308174	21.1543942312032	1.47079406740974	0.169465444491136	0.532605682686427	-5.02586930364411
B2MVX2	tr|B2MVX2|B2MVX2_SHEEP SLC25A11 OS=Ovis aries (Sheep) OX=9940 GN=SLC25A11 PE=2 SV=1	4	4	21.9998218917205	20.4464531891194	20.9010730232072	NA	20.5624942434693	20.5688714690529	0.86083301535739	20.5729303825548	1.99389304011371	0.0742533001531181	0.403947540436068	-4.2586207220773
W5QDY5	tr|W5QDY5|W5QDY5_SHEEP ATPase H+ transporting V1 subunit A OS=Ovis aries (Sheep) OX=9940 GN=ATP6V1A PE=3 SV=1	3	3	20.0223632778554	19.8889604052172	20.0629338765464	NA	20.6081178090316	20.5838703364396	-0.98334527076689	20.6020036175556	-2.57982089370414	0.0275064753732123	0.305340093280616	-3.3881337225569
W5QEY8	tr|W5QEY8|W5QEY8_SHEEP Glutamine--fructose-6-phosphate transaminase 1 OS=Ovis aries (Sheep) OX=9940 GN=GFPT1 PE=4 SV=1	5	4	22.4587632815902	21.6647390895974	21.0152816958258	20.9451870875783	20.9672967679686	20.6036055897632	-0.58903920303857	21.4721586530668	-1.19389435116379	0.257720284151235	0.587842106499711	-5.30453628096394
W5PUJ2	tr|W5PUJ2|W5PUJ2_SHEEP Lysosomal associated membrane protein 2 OS=Ovis aries (Sheep) OX=9940 GN=LAMP2 PE=3 SV=1	8	8	25.3109741291814	24.6451890723977	25.2869086004292	20.8013139365874	19.390111514159	20.620378715725	-0.0631058604439048	22.7073655916353	-0.0498718144649296	0.960931078668619	0.979259464365295	-6.17895529227067
W5QGP1	tr|W5QGP1|W5QGP1_SHEEP 3-hydroxybutyrate dehydrogenase 1 OS=Ovis aries (Sheep) OX=9940 GN=BDH1 PE=3 SV=1	1	1	NA	NA	NA	NA	NA	20.6341447958509	NA	20.6341447958509	NA	NA	NA	NA
W5PSF8	tr|W5PSF8|W5PSF8_SHEEP PKS_ER domain-containing protein OS=Ovis aries (Sheep) OX=9940 GN=CRYZ PE=4 SV=1	6	6	21.024601444784	21.7066836478974	22.5471437752924	NA	21.8220118740632	20.6488945977396	-0.751590663552015	21.9256623997313	-1.03181643479321	0.32257295496072	0.640012122839838	-5.5694292109566
W5PLW1	tr|W5PLW1|W5PLW1_SHEEP Catenin delta 1 OS=Ovis aries (Sheep) OX=9940 GN=CTNND1 PE=4 SV=1	3	3	21.7372918107851	22.1779255147257	22.154266793763	20.4570358327025	20.8871235031577	20.6632342278963	0.967665971036713	21.0235909568261	2.04632195117089	0.0654812728452448	0.401447843235856	-4.19221291252394
W5PUU6;W5NSU9	tr|W5PUU6|W5PUU6_SHEEP Uncharacterized protein OS=Ovis aries (Sheep) OX=9940 GN=ENSOARG00000013275 PE=3 SV=1;tr|W5NSU9|W5NSU9_SHEEP Uncharacterized protein OS=Ovis aries (Sheep) OX=9940 GN=ENSOARG00000001203 PE=3 SV=1	3	3	22.3941698390479	22.1014170478199	22.452694502608	20.8812712593546	20.5434090553812	20.6746520856537	0.277935976430154	21.3689676434291	0.514220904894286	0.615141043563427	0.823122541297752	-6.04582211767765
W5P4C7	tr|W5P4C7|W5P4C7_SHEEP Septin-type G domain-containing protein OS=Ovis aries (Sheep) OX=9940 GN=SEPTIN7 PE=3 SV=1	5	5	21.9616049263457	22.3953826644973	22.1262070849702	NA	21.5050405497382	20.6835785918439	-0.460430158544671	21.9645778427514	-1.09894129458686	0.293423722240304	0.620002667332619	-5.50251289577361
W5PVY4	tr|W5PVY4|W5PVY4_SHEEP Laminin subunit alpha 2 OS=Ovis aries (Sheep) OX=9940 GN=LAMA2 PE=4 SV=1	40	40	22.5662334407881	24.2038322465483	23.7642423765451	20.039810890987	21.8589329861541	20.7022051627527	-1.64522551087506	23.0118222727334	-1.60544600424124	0.130772424704105	0.481860954082119	-4.97065415531383
W5PMU0;W5NQC0	tr|W5PMU0|W5PMU0_SHEEP Uncharacterized protein OS=Ovis aries (Sheep) OX=9940 GN=LOC101119090 PE=3 SV=1	4	3	23.5119139881671	22.7101738578548	22.4469548813387	21.3776176180105	20.7274056212165	20.7208799235758	0.376868219994819	21.7273902050298	0.499036136786377	0.625525611432727	0.827291473485612	-6.05357142263914
W5QD08;W5PBI6	tr|W5QD08|W5QD08_SHEEP Laminin subunit gamma 1 OS=Ovis aries (Sheep) OX=9940 GN=LAMC1 PE=4 SV=1	52	52	25.7128058617925	26.7328142983036	26.0893260784768	19.5322848985965	21.9977823935186	20.7335708393032	-1.42850034552923	24.1806809010965	-0.928617640466691	0.368866404252123	0.676255074462226	-5.7512680434289
W5PY37	tr|W5PY37|W5PY37_SHEEP Enoyl-CoA hydratase domain containing 3 OS=Ovis aries (Sheep) OX=9940 GN=ECHDC3 PE=4 SV=1	2	2	20.3606045437094	20.9539023611886	21.8386631864635	20.0102456058378	20.2024031885959	20.7498174469287	-0.69582884903167	20.9178823384645	-1.40252501182668	0.18844397184738	0.560311440988605	-5.06661277034727
W5NTJ6	tr|W5NTJ6|W5NTJ6_SHEEP Ribosomal_L28e domain-containing protein OS=Ovis aries (Sheep) OX=9940 GN=RPL28 PE=4 SV=1	7	7	24.9142868974426	22.0884693629092	22.0515844735462	22.1149747458664	21.4670022561823	20.769248218409	0.190779307187412	22.1475431254892	0.290970272219879	0.775678477383288	0.892667389298188	-6.09131940924066
W5Q2S6	tr|W5Q2S6|W5Q2S6_SHEEP Uncharacterized protein OS=Ovis aries (Sheep) OX=9940 GN=CXADR PE=4 SV=1	6	6	23.3432909632492	22.9949862104433	22.2796294524623	21.9740605071445	21.0361828323348	20.7873183566093	0.367298529766767	21.9022908432072	0.762054710013021	0.459672067329406	0.751622054839409	-5.84308127743947
W5PQE5	tr|W5PQE5|W5PQE5_SHEEP SERPIN domain-containing protein OS=Ovis aries (Sheep) OX=9940 GN=SERPINH1 PE=3 SV=1	6	6	23.0740422706663	22.9877942063722	20.9302233167482	21.1689779310388	21.0932398009122	20.7985495262532	-0.0868638308246723	21.7102167076617	-0.155447305136034	0.879061445782683	0.946097786252441	-6.06148316337507
W5PMH0	tr|W5PMH0|W5PMH0_SHEEP MARVEL domain-containing protein OS=Ovis aries (Sheep) OX=9940 GN=ENSOARG00000010859 PE=4 SV=1	1	1	NA	NA	NA	NA	NA	20.8141195869576	NA	20.8141195869576	NA	NA	NA	NA
W5NPQ4;W5PQ05;W5Q694;W5QEM5	tr|W5NPQ4|W5NPQ4_SHEEP F-actin-capping protein subunit alpha OS=Ovis aries (Sheep) OX=9940 GN=CAPZA2 PE=3 SV=1;tr|W5PQ05|W5PQ05_SHEEP F-actin-capping protein subunit alpha OS=Ovis aries (Sheep) OX=9940 GN=ENSOARG00000011693 PE=3 SV=1;tr|W5Q694|W5Q694_SHEEP	2	2	NA	20.5468088693872	20.6059808861364	NA	21.195226956003	20.830035858888	-0.580695382113674	21.0848608336605	-1.25509937570847	0.238091902857836	0.580764147870663	-5.23645998496707
W5PW39	tr|W5PW39|W5PW39_SHEEP Lamin B2 OS=Ovis aries (Sheep) OX=9940 GN=LMNB2 PE=3 SV=1	2	2	NA	NA	NA	NA	NA	20.8422089416005	1.08395935611158	20.1195693708594	1.4524579220739	0.206555034006741	0.568440670567711	-4.64247413155395
W5PPI6	tr|W5PPI6|W5PPI6_SHEEP Uncharacterized protein OS=Ovis aries (Sheep) OX=9940 GN=ENSOARG00000011535 PE=4 SV=1	2	2	20.1085193897974	20.3048614461657	20.3113943084725	20.5411503815618	21.1200999648833	20.8525631872556	-1.5749330438239	21.255643435973	-3.40368326895127	0.00472787560849317	0.215217936169494	-1.95822651586836
W5PAH6	tr|W5PAH6|W5PAH6_SHEEP Coatomer subunit beta OS=Ovis aries (Sheep) OX=9940 GN=COPB1 PE=4 SV=1	6	6	23.273776524655	22.8266880026959	21.6181006391937	21.7806597327892	21.9189867883389	20.8644667374474	-0.161002697970964	22.1276144198388	-0.347127545840875	0.733673014502968	0.877666430694553	-6.11865518233344
W5QDT2	tr|W5QDT2|W5QDT2_SHEEP Splicing factor proline and glutamine rich OS=Ovis aries (Sheep) OX=9940 GN=SFPQ PE=4 SV=1	3	2	21.7103805284136	22.2661501858329	21.7304139308348	20.4822261824717	21.4472870991951	20.8820829190974	0.211112526256546	21.3353117971383	0.457196193351265	0.655723483197361	0.832936996549194	-5.96748794697006
W5P0U4	tr|W5P0U4|W5P0U4_SHEEP SEA domain-containing protein OS=Ovis aries (Sheep) OX=9940 GN=ENSOARG00000003788 PE=4 SV=1	4	4	24.9653118608827	24.8450990564446	23.9523288832079	21.7543744174413	NA	20.8929845119798	-0.702924535033869	23.5456164466289	-0.753800808681801	0.468414598594602	0.7534927306425	-5.67408337857206
W5PVS0	tr|W5PVS0|W5PVS0_SHEEP Uncharacterized protein OS=Ovis aries (Sheep) OX=9940 GN=PURA PE=4 SV=1	4	4	22.5218152122212	21.1663137504338	21.4270087933914	20.3458147741699	20.7994691534244	20.9020148476726	-0.201442284537205	21.2853040966752	-0.40078614388803	0.695106673740343	0.85530052027944	-6.05267036256256
W5QGW4;W5QIC7;W5PPL7	tr|W5QGW4|W5QGW4_SHEEP CSD_1 domain-containing protein OS=Ovis aries (Sheep) OX=9940 GN=YBX1 PE=4 SV=1;tr|W5QIC7|W5QIC7_SHEEP CSD_1 domain-containing protein OS=Ovis aries (Sheep) OX=9940 GN=YBX3 PE=4 SV=1	6	6	23.060269541397	21.2452117317351	21.1701286391106	21.4922044904585	21.5513544266598	20.9134630974461	0.235489723333806	21.4543604594676	0.659464512012022	0.5203290169197	0.7752313170594	-5.96054389241291
W5Q5T2	tr|W5Q5T2|W5Q5T2_SHEEP Plasmalemma vesicle associated protein OS=Ovis aries (Sheep) OX=9940 GN=PLVAP PE=4 SV=1	10	10	23.5911404918003	24.3456242765543	23.8435458583846	19.4883974084838	20.0914625525543	20.926493292537	-0.71545120810686	22.3339577966285	-0.661956249959999	0.52055022954287	0.7752313170594	-5.85303696542266
W5PDU8	tr|W5PDU8|W5PDU8_SHEEP Glycyl-tRNA synthetase OS=Ovis aries (Sheep) OX=9940 GN=GARS PE=4 SV=1	4	4	21.3017229872805	22.0168547245828	21.0976507294877	21.018037434426	21.583445080893	20.9378958076416	-0.852374046855989	21.7521214841466	-2.48097500586109	0.026461690442888	0.305340093280616	-3.58516192170451
W5Q3Y9;W5NVR5	tr|W5Q3Y9|W5Q3Y9_SHEEP Calcium-transporting ATPase OS=Ovis aries (Sheep) OX=9940 GN=ATP2A2 PE=3 SV=1	5	3	21.1686072285035	21.3048833501685	21.4872050177828	NA	21.564767305439	20.9487440357781	0.240290823883115	21.2261868664249	0.593917796556198	0.567257328597461	0.795066228957136	-5.65604851547923
W5Q681	tr|W5Q681|W5Q681_SHEEP Non-POU domain containing octamer binding OS=Ovis aries (Sheep) OX=9940 GN=NONO PE=4 SV=1	4	3	21.4165165776962	23.0661247207437	22.3314048561612	21.2768417879522	22.1288762996629	20.9586669550471	0.461415395975159	21.6533375953128	1.20595328028392	0.249391107868826	0.587842106499711	-5.42825430382718
W5Q9D9	tr|W5Q9D9|W5Q9D9_SHEEP RNA-splicing ligase RtcB homolog OS=Ovis aries (Sheep) OX=9940 GN=RTCB PE=3 SV=1	4	4	22.0762070050633	23.0597248301096	22.1581308465605	21.6082252703454	22.223403513009	20.9691715689996	-0.228607889475636	22.1197231827156	-0.611186891980418	0.551645913087052	0.782981295994525	-5.94557910184913
W5QAY5;W5QJ39;W5NUM7	tr|W5QAY5|W5QAY5_SHEEP Uncharacterized protein OS=Ovis aries (Sheep) OX=9940 GN=RAB10 PE=4 SV=1	4	3	22.9151362198663	21.5371683773142	22.8943904841955	21.2419375304359	21.6347285169898	20.9797222328454	0.103784526271376	21.825666749766	0.226367200816774	0.824738424281372	0.911389995300774	-6.04762009921652
W5P1G7	tr|W5P1G7|W5P1G7_SHEEP Uncharacterized protein OS=Ovis aries (Sheep) OX=9940 GN=ENSOARG00000003995 PE=4 SV=1	4	2	NA	NA	NA	NA	NA	20.9937589764149	0.737532935496191	20.6249925086668	0.764773567698497	0.487438417671929	0.759522890064683	-5.11313858551793
W5PG71;W5P6V7	tr|W5PG71|W5PG71_SHEEP DExD-box helicase 39B OS=Ovis aries (Sheep) OX=9940 GN=DDX39B PE=4 SV=1;tr|W5P6V7|W5P6V7_SHEEP DExD-box helicase 39A OS=Ovis aries (Sheep) OX=9940 GN=DDX39A PE=4 SV=1	8	8	22.7528411714454	23.291711102031	21.6867208613728	20.6305088922822	21.4560575786333	21.0038099298673	-0.505275610003519	22.0332789877585	-0.830952047032385	0.421046365656436	0.722814552584558	-5.78944618634535
W5Q4V2;W5NS38;W5PCK8	tr|W5Q4V2|W5Q4V2_SHEEP TCTP domain-containing protein OS=Ovis aries (Sheep) OX=9940 GN=ENSOARG00000016522 PE=3 SV=1;tr|W5NS38|W5NS38_SHEEP TCTP domain-containing protein OS=Ovis aries (Sheep) OX=9940 GN=ENSOARG00000000943 PE=3 SV=1;tr|W5PCK8|W5PCK8_SHEEP T	2	2	NA	19.4342580757815	19.8300899776536	20.6635001622876	23.0256843177622	21.0128416360643	-0.663325845283396	21.1550889313371	-0.785694603333233	0.446173948112509	0.740225082585454	-5.82515049091517
W5PHN8	tr|W5PHN8|W5PHN8_SHEEP Aldo_ket_red domain-containing protein OS=Ovis aries (Sheep) OX=9940 GN=ENSOARG00000009277 PE=4 SV=1	4	2	20.208086268983	23.0416279896482	21.0609489064475	NA	21.2537537711105	21.0236686926219	-0.667910663588984	21.5680836246081	-1.05108043673679	0.318055007585139	0.639529961488398	-5.42092930107745
W5Q2H1	tr|W5Q2H1|W5Q2H1_SHEEP Transmembrane protein 109 OS=Ovis aries (Sheep) OX=9940 GN=TMEM109 PE=4 SV=1	1	1	NA	NA	NA	NA	NA	21.0386019288733	NA	21.0386019288733	NA	NA	NA	NA
W5P9Q8	tr|W5P9Q8|W5P9Q8_SHEEP NADH dehydrogenase [ubiquinone] 1 subunit C2 OS=Ovis aries (Sheep) OX=9940 GN=NDUFC2 PE=1 SV=1	2	2	20.128507303043	20.9896414738443	21.7231376943896	NA	NA	21.0386019288733	0.511952276265969	20.7505639816378	1.0131611863191	0.33755970118882	0.650579017930429	-5.41626327415788
W5NQ36	tr|W5NQ36|W5NQ36_SHEEP ACB domain-containing protein OS=Ovis aries (Sheep) OX=9940 GN=ECI2 PE=4 SV=1	5	5	22.7615465828233	21.4649092463845	21.5051182246893	21.3173074430905	21.1780977747375	21.0522686573363	-0.0158276840249343	21.5518172161852	-0.0377062911995273	0.970599903529304	0.983375228683484	-5.98716134956696
W5PJ98	tr|W5PJ98|W5PJ98_SHEEP F-actin-capping protein subunit beta OS=Ovis aries (Sheep) OX=9940 GN=CAPZB PE=3 SV=1	2	2	20.6111378505347	21.1099311836154	21.0014340561788	NA	21.4301768669132	21.0603260700538	-0.441322467049094	21.2080971306026	-1.28900566048926	0.226528694489061	0.577092492227629	-5.1717917284912
W5PNH6	tr|W5PNH6|W5PNH6_SHEEP Family with sequence similarity 234 member A OS=Ovis aries (Sheep) OX=9940 GN=FAM234A PE=4 SV=1	7	7	23.3787988978027	22.7616083303851	23.7045232098045	NA	NA	21.0707171454579	-0.135142304205068	22.7868300262361	-0.216186615048601	0.833683911820172	0.917052303002189	-5.89187036563704
W5Q329	tr|W5Q329|W5Q329_SHEEP UDP-glucose glycoprotein glucosyltransferase 1 OS=Ovis aries (Sheep) OX=9940 GN=UGGT1 PE=4 SV=1	3	3	21.8327607711224	21.2232525125202	21.0905877215654	21.3431871526222	22.0045589396529	21.0790557869114	0.243656902955319	21.3314377195503	0.765104480667675	0.459041465638431	0.751622054839409	-5.78068935303742
W5P655	tr|W5P655|W5P655_SHEEP Hexokinase 1 OS=Ovis aries (Sheep) OX=9940 GN=HK1 PE=3 SV=1	5	5	20.3893569983525	20.8223234433219	22.4297594272998	NA	21.0853688937564	21.0881588008051	0.208565969096018	21.0702975264422	0.490097345021377	0.633728191172478	0.827373200868501	-5.91515264215442
W5Q5M7	tr|W5Q5M7|W5Q5M7_SHEEP Solute carrier family 44 member 2 OS=Ovis aries (Sheep) OX=9940 GN=SLC44A2 PE=3 SV=1	10	10	24.6617688158851	24.9878268804801	24.1900008027929	19.6653459470098	20.4136929781313	21.0968389106868	0.273101428292744	22.3784420429707	0.241111253398026	0.813241482288204	0.905215221356513	-6.10487207757091
W5PUD8;W5PUH6	tr|W5PUD8|W5PUD8_SHEEP MOSC domain-containing protein OS=Ovis aries (Sheep) OX=9940 GN=MARC2 PE=4 SV=1	6	6	23.5040801764141	22.8402225316165	22.9214364629686	20.7288424199568	22.4883427916508	21.1073961052647	0.663406028677105	21.963505219792	1.27559711611668	0.224488438015882	0.577092492227629	-5.34932176713945
W5QBM4	tr|W5QBM4|W5QBM4_SHEEP Activated leukocyte cell adhesion molecule OS=Ovis aries (Sheep) OX=9940 GN=ALCAM PE=4 SV=1	13	13	24.3620612901397	25.0900354245685	23.5262542655663	21.6351669639219	21.7678083970547	21.1163497278161	-0.418991231425096	23.1257749605571	-0.555300630697089	0.587477852385517	0.806299878136453	-6.02374163934378
W5PQR5	tr|W5PQR5|W5PQR5_SHEEP Ribosomal_L18e/L15P domain-containing protein OS=Ovis aries (Sheep) OX=9940 GN=RPL18 PE=4 SV=1	7	7	24.8720480073525	22.4415675657561	21.9041335522964	22.9831112572045	20.7891030174447	21.1267938185097	0.25285809754843	22.2263638209864	0.292578733490161	0.774147765051736	0.892667389298188	-6.13643068789915
W5QHQ8	tr|W5QHQ8|W5QHQ8_SHEEP Nidogen 2 OS=Ovis aries (Sheep) OX=9940 GN=NID2 PE=4 SV=1	8	8	21.0826799173681	22.1846493705377	21.5163520595461	NA	21.9889387333932	21.1352833880226	-1.30384061383368	22.161065411033	-2.54724485171601	0.0271957423676272	0.305340093280616	-3.45138050386507
W5QBS0	tr|W5QBS0|W5QBS0_SHEEP Uncharacterized protein OS=Ovis aries (Sheep) OX=9940 GN=ENSOARG00000018772 PE=4 SV=1	8	5	22.787294586976	21.4601774256006	21.472322654561	21.5084564801721	21.7910014074002	21.1412095119622	0.0859510828752228	21.6647599834869	0.206261535929554	0.840368229516834	0.920344708167777	-5.9661532849753
W5PAX6;W5NUL1	tr|W5PAX6|W5PAX6_SHEEP Coatomer subunit beta OS=Ovis aries (Sheep) OX=9940 GN=COPB2 PE=3 SV=1	6	6	22.1600376660778	23.0938404593841	21.9316483515874	22.1699996938173	22.5797887050779	21.149298276626	-0.0995460883104897	22.220587294086	-0.233349968764048	0.819435758509614	0.908056218318802	-6.04597882762841
W5QI60;W5NWJ9	tr|W5QI60|W5QI60_SHEEP Uncharacterized protein OS=Ovis aries (Sheep) OX=9940 GN=ADAM10 PE=4 SV=1	3	3	22.1225832712399	22.4798096159882	21.7611632055059	NA	20.8406535454575	21.1559421205562	0.353361825992362	21.4953494387533	0.91865452140504	0.376431656145901	0.682091898760325	-5.67422965418832
W5P375	tr|W5P375|W5P375_SHEEP T-complex 1 OS=Ovis aries (Sheep) OX=9940 GN=TCP1 PE=3 SV=1	6	6	21.0756622458868	21.725755742851	20.9810043320444	NA	21.9336352906757	21.1635621604716	-0.696628014916943	21.6371594599798	-1.87846089823646	0.08986973218304	0.42335693876466	-4.42154573229953
W5PBD8	tr|W5PBD8|W5PBD8_SHEEP Laminin subunit beta 1 OS=Ovis aries (Sheep) OX=9940 GN=LAMB1 PE=4 SV=1	46	46	25.2226678719402	26.1465005287076	25.666707453179	22.1059485155289	22.3889083808908	21.1713466186399	-1.24577853128775	24.4065691604583	-1.19683300022417	0.25130201620701	0.587842106499711	-5.48175914933827
W5P3E7	tr|W5P3E7|W5P3E7_SHEEP GST C-terminal domain-containing protein OS=Ovis aries (Sheep) OX=9940 GN=ENSOARG00000004625 PE=3 SV=1	8	8	23.1483365821325	22.0946405180663	21.8787752900384	21.1524607681933	21.7464107793933	21.1817036028511	-0.564273697016112	22.1235426342107	-1.13094376820117	0.278573671366164	0.609278088251143	-5.50933509485201
W5PJ54	tr|W5PJ54|W5PJ54_SHEEP Amidohydro-rel domain-containing protein OS=Ovis aries (Sheep) OX=9940 GN=DPYSL2 PE=4 SV=1	3	3	20.4174704675832	20.4154478238415	20.9101142769398	20.6469475494246	21.9022918964792	21.1919005654066	-0.979575522527036	21.4038165245427	-3.11204097235521	0.0076695223022079	0.235336068260375	-2.45347797458429
W5NPL9;Q717R8;W5NWV4	tr|W5NPL9|W5NPL9_SHEEP Uncharacterized protein OS=Ovis aries (Sheep) OX=9940 GN=ENSOARG00000000129 PE=3 SV=1;sp|Q717R8|EF1D_SHEEP Elongation factor 1-delta OS=Ovis aries (Sheep) OX=9940 GN=EEF1D PE=2 SV=1;tr|W5NWV4|W5NWV4_SHEEP Elongation factor 1-delta OS	4	4	22.0401149776921	21.12564764358	20.9644813739127	20.917943568239	21.8716310758663	21.1984644606327	-0.991467639674003	21.8487810031575	-2.28519708285532	0.0384618188671587	0.34867377353864	-3.91980866340822
W5Q082	tr|W5Q082|W5Q082_SHEEP Ig-like domain-containing protein OS=Ovis aries (Sheep) OX=9940 GN=ENSOARG00000015002 PE=3 SV=1	8	3	24.6751208133773	24.3146379777903	21.2680120274508	22.355322311605	23.874478806581	21.2077759083392	0.283861821962727	22.8072937298759	0.455133996950661	0.656010863593565	0.832936996549194	-6.07471409433712
W5QGJ0	tr|W5QGJ0|W5QGJ0_SHEEP Calcineurin like EF-hand protein 1 OS=Ovis aries (Sheep) OX=9940 GN=CHP1 PE=4 SV=1	4	4	21.1281704798592	22.7189289950546	22.8371304328574	NA	21.8306414434787	21.2165824355001	0.260952886161014	21.830311696834	0.592092384979831	0.565802928947361	0.795066228957136	-5.85986791939732
W5Q0H3	tr|W5Q0H3|W5Q0H3_SHEEP Uncharacterized protein OS=Ovis aries (Sheep) OX=9940 GN=CAPN2 PE=3 SV=1	6	6	21.8439505227129	22.5313682551389	22.4348455710811	NA	20.9758753244403	21.2257717017233	-0.586290684035649	22.0955076170371	-1.33925288764092	0.205384811596351	0.568440670567711	-5.23616692168195
W5P061	tr|W5P061|W5P061_SHEEP ATP binding cassette subfamily C member 3 OS=Ovis aries (Sheep) OX=9940 GN=ABCC3 PE=4 SV=1	5	5	21.5652344965899	22.6000910025114	23.2934748275556	21.4026518022485	21.6188217813762	21.2356448194075	-0.0155601289231981	21.9565431538456	-0.0262476445758103	0.979578269351633	0.988832045175467	-5.85387799447988
W5Q2C5	tr|W5Q2C5|W5Q2C5_SHEEP Acetyltransferase component of pyruvate dehydrogenase complex OS=Ovis aries (Sheep) OX=9940 GN=ENSOARG00000015712 PE=3 SV=1	3	3	NA	NA	NA	NA	NA	21.2443632766923	NA	21.2443632766923	NA	NA	NA	NA
W5P8Q0	tr|W5P8Q0|W5P8Q0_SHEEP AP complex subunit beta OS=Ovis aries (Sheep) OX=9940 GN=AP2B1 PE=3 SV=1	4	1	21.1760059891928	20.9700154265474	21.3561775265704	NA	21.7021244668181	21.2548592030937	-0.270206769060412	21.4119284198047	-0.76306923794402	0.461531302325298	0.751622054839409	-5.74564975104577
W5Q341	tr|W5Q341|W5Q341_SHEEP NADH dehydrogenase [ubiquinone] 1 alpha subcomplex subunit 12 OS=Ovis aries (Sheep) OX=9940 GN=NDUFA12 PE=3 SV=1	3	3	20.6577287285979	21.1955948403115	22.8229508800123	NA	21.2815456339547	21.2655370420705	0.534702715951312	21.2441579065076	1.08443089293211	0.303725387595968	0.625858374440176	-5.3883184504274
W5QBL7	tr|W5QBL7|W5QBL7_SHEEP Actin-related protein 2/3 complex subunit OS=Ovis aries (Sheep) OX=9940 GN=ARPC1B PE=3 SV=1	7	6	22.4099371277903	21.7335074037512	21.4432394310513	NA	22.1555124852762	21.2749422469407	0.0944375326041822	21.7562089726598	0.266027868073188	0.794748348279697	0.898973591959441	-6.05693780772026
W5QD93	tr|W5QD93|W5QD93_SHEEP Uncharacterized protein OS=Ovis aries (Sheep) OX=9940 GN=LOC101119050 PE=4 SV=1	3	3	22.7099693168692	22.4262709371114	22.4725037651769	21.4125147641832	21.4403677673978	21.2851207570163	-0.347506542382444	22.0736267320866	-0.773227996439015	0.455740985666136	0.74921814786433	-5.69035188928216
W5PSS9	tr|W5PSS9|W5PSS9_SHEEP Uncharacterized protein OS=Ovis aries (Sheep) OX=9940 GN=ENSOARG00000012610 PE=4 SV=1	3	1	24.6407632922401	22.2044209342874	23.1939345228092	23.2303941780509	21.2443008019888	21.2944149374602	0.668763541231019	22.3003230071906	0.948819577290002	0.358849848172545	0.664405164438277	-5.73300358418855
W5Q000	tr|W5Q000|W5Q000_SHEEP Ribosomal protein L32 OS=Ovis aries (Sheep) OX=9940 GN=RPL32 PE=4 SV=1	6	6	25.2110992730268	23.5096746318746	23.4386593964948	22.7460147923646	21.7534575191984	21.3022355767762	0.445756402429531	22.7706453304078	0.653873366028741	0.523819164220974	0.7752313170594	-5.96419552021455
W5Q4P4;W5PT30	tr|W5Q4P4|W5Q4P4_SHEEP Poly(rC) binding protein 2 OS=Ovis aries (Sheep) OX=9940 GN=PCBP2 PE=4 SV=1;tr|W5PT30|W5PT30_SHEEP Poly(rC) binding protein 3 OS=Ovis aries (Sheep) OX=9940 GN=PCBP3 PE=4 SV=1	7	4	21.9426696548406	21.7633794311487	21.2135028278419	21.2107520309672	21.4067346790841	21.3100844399144	-0.114799079650382	21.520440142493	-0.347889104907135	0.733969656239014	0.877666430694553	-6.01204392882972
W5Q7E0	tr|W5Q7E0|W5Q7E0_SHEEP Cytoskeleton associated protein 4 OS=Ovis aries (Sheep) OX=9940 GN=CKAP4 PE=4 SV=1	8	8	23.0423023053568	21.504105831238	21.5802530739579	21.2886553837257	21.3682649827807	21.3190273899303	0.496240488338383	21.5183546650521	1.06523245017013	0.309675804365	0.634623292232932	-5.43683503777276
W5P5C1	tr|W5P5C1|W5P5C1_SHEEP Plug_translocon domain-containing protein OS=Ovis aries (Sheep) OX=9940 GN=SEC61A1 PE=3 SV=1	4	4	23.0840828566944	22.49302256863	22.9334933272388	20.9810756374977	21.1109669441988	21.32819830216	1.20719204028676	21.5055964566219	2.44155342814213	0.0311304086557595	0.310473942326775	-3.61891544037324
W5PW57;W5PWA2;W5PWG8	tr|W5PW57|W5PW57_SHEEP Uncharacterized protein OS=Ovis aries (Sheep) OX=9940 GN=LOC101114408 PE=3 SV=1;tr|W5PWA2|W5PWA2_SHEEP Uncharacterized protein OS=Ovis aries (Sheep) OX=9940 GN=LOC101114663 PE=3 SV=1	5	3	20.5355048344561	23.3611226718198	23.0080437417973	20.2874081834755	22.1288762996629	21.3342128000436	-0.161800057331806	21.8494069024812	-0.243791232821812	0.811209201704233	0.905215221356513	-6.10420752602327
W5PHN9	tr|W5PHN9|W5PHN9_SHEEP F11 receptor OS=Ovis aries (Sheep) OX=9940 GN=F11R PE=4 SV=1	5	5	23.1554422268613	21.509369894004	22.7131850036738	21.4332291142399	21.1553978134978	21.3414826029534	0.514436260056602	21.6274663125101	1.26029192111504	0.228224106280066	0.577092492227629	-5.40985997684652
W5PYH9	tr|W5PYH9|W5PYH9_SHEEP 60S ribosomal protein L18a OS=Ovis aries (Sheep) OX=9940 GN=ENSOARG00000014457 PE=3 SV=1	6	6	24.8949096580936	23.4869200449858	22.1647368545361	23.8174488568692	21.3131754824941	21.3491560421052	0.282280939090491	22.6965840203021	0.337753521061723	0.740574137918447	0.88068275860572	-6.12192210626447
W5QG77	tr|W5QG77|W5QG77_SHEEP Uncharacterized protein OS=Ovis aries (Sheep) OX=9940 GN=ENSOARG00000020234 PE=4 SV=1	6	6	23.426897636958	23.4036854514055	22.3094801091338	21.8048185104411	21.8804320417277	21.360486209833	0.112491768391163	22.3131673712539	0.254412307427585	0.803169171586063	0.903414346385526	-6.10150230298423
W5Q4H1	tr|W5Q4H1|W5Q4H1_SHEEP GOLD domain-containing protein OS=Ovis aries (Sheep) OX=9940 GN=ENSOARG00000016402 PE=3 SV=1	6	6	22.9426551355775	22.8794646657652	22.5319304956811	22.0883235680403	22.0574250281375	21.3711444106764	0.664373188077064	22.0098360712174	1.90697745005147	0.0789341539629235	0.408941041257974	-4.49784285375381
W5NUJ4	tr|W5NUJ4|W5NUJ4_SHEEP Protein kinase domain-containing protein OS=Ovis aries (Sheep) OX=9940 GN=NEK9 PE=4 SV=1	1	1	21.6445559475062	21.2995145016396	21.1465517026501	21.7454917810818	22.2661501858329	21.3822720664705	0.432577390122784	21.3841299444441	1.51536865510553	0.153683525700558	0.506410912881135	-5.05270261665492
Q5MIB5;W5QHN5;O18751	sp|Q5MIB5|PYGL_SHEEP Glycogen phosphorylase, liver form OS=Ovis aries (Sheep) OX=9940 GN=PYGL PE=2 SV=3;tr|W5QHN5|W5QHN5_SHEEP Alpha-1,4 glucan phosphorylase OS=Ovis aries (Sheep) OX=9940 GN=PYGL PE=3 SV=1	8	6	21.1393952700969	21.6780013196015	21.754876341309	21.3345633774077	21.8011311950054	21.3940056368018	-0.627290391423639	21.8306407190822	-1.57639216254038	0.13732068230901	0.489142563019081	-5.01052034570438
W5QH00	tr|W5QH00|W5QH00_SHEEP Retinol saturase OS=Ovis aries (Sheep) OX=9940 GN=RETSAT PE=4 SV=1	6	6	21.0898524017485	22.966465264355	23.448958710087	20.5192560199812	21.8954336734291	21.4031704469021	0.51789748410868	21.7145569247142	0.836128448842181	0.420938301570068	0.722814552584558	-5.64159955520032
W5PCW5	tr|W5PCW5|W5PCW5_SHEEP Neuronal cell adhesion molecule OS=Ovis aries (Sheep) OX=9940 GN=NRCAM PE=4 SV=1	11	11	21.2725548016921	23.352729462901	22.0637128289963	NA	22.0461063741231	21.4118442315839	-1.45179940396351	22.8212801238394	-2.7533847776764	0.0164701997230151	0.279993395291257	-3.10529621039521
W5P8R3	tr|W5P8R3|W5P8R3_SHEEP Heparin binding growth factor OS=Ovis aries (Sheep) OX=9940 GN=HDGF PE=4 SV=1	2	2	NA	NA	NA	NA	21.2986274265738	21.4201957998229	-0.999377257248291	22.0732525112329	-1.48275543282435	0.172435412592067	0.538177908273305	-4.84100006828069
W5PZ59;W5P731	tr|W5PZ59|W5PZ59_SHEEP Core histone macro-H2A OS=Ovis aries (Sheep) OX=9940 GN=H2AFY PE=4 SV=1	4	4	22.4182452308362	23.2645856894532	22.7724739400458	NA	21.5912574451472	21.4286553170471	1.25163465265922	21.6692261981763	2.21052865681231	0.0473067945128601	0.366682182158897	-4.00436357773621
W5PQF0	tr|W5PQF0|W5PQF0_SHEEP T-complex protein 1 subunit eta OS=Ovis aries (Sheep) OX=9940 GN=CCT7 PE=3 SV=1	5	5	22.6570811771396	21.6310692154398	22.1204021432038	NA	21.6605993560204	21.4399670847143	-0.247156319224182	22.0254019549157	-0.725757685261173	0.481948453445021	0.757199178557977	-5.82822191041749
W5PGC5	tr|W5PGC5|W5PGC5_SHEEP Aldose 1-epimerase OS=Ovis aries (Sheep) OX=9940 GN=GALM PE=3 SV=1	3	3	NA	19.7928082139746	20.4235607483738	NA	21.7099235067322	21.447597233713	-1.1124464525368	21.3996956519668	-1.81738008725368	0.099321104873928	0.436806424236882	-4.52945008612831
W5QEU6	tr|W5QEU6|W5QEU6_SHEEP Annexin OS=Ovis aries (Sheep) OX=9940 GN=ANXA4 PE=3 SV=1	3	3	20.4813915062627	21.4528618528527	21.0696301953452	NA	23.4874817557956	21.4529957215008	NA	21.5888722063514	NA	NA	NA	NA
W5PQA8	tr|W5PQA8|W5PQA8_SHEEP Thioredoxin domain-containing protein OS=Ovis aries (Sheep) OX=9940 GN=PRDX6 PE=4 SV=1	8	8	20.920708288773	22.0113128999058	21.5573980975831	NA	22.2092050600528	21.4570321542866	-1.42442056352407	22.3433415818823	-3.38761038136132	0.0054157405346166	0.225054106660734	-2.03765538156044
W5Q6B8;W5Q6D3	tr|W5Q6B8|W5Q6B8_SHEEP IF rod domain-containing protein OS=Ovis aries (Sheep) OX=9940 GN=ENSOARG00000017002 PE=3 SV=1;tr|W5Q6D3|W5Q6D3_SHEEP IF rod domain-containing protein OS=Ovis aries (Sheep) OX=9940 GN=ENSOARG00000017016 PE=3 SV=1	23	3	20.1477104218453	22.4595498589735	NA	20.3656159065372	23.7242747307088	21.4629952724915	0.877364215448711	21.2420895868007	1.2690450918348	0.230713224224016	0.578019663816451	-5.26651942210766
W5QIW1	tr|W5QIW1|W5QIW1_SHEEP Galectin OS=Ovis aries (Sheep) OX=9940 GN=LGALS3 PE=4 SV=1	4	4	22.7776352844131	23.002145663397	21.7036653958299	NA	20.7556270928942	21.4701844023393	-0.0333110343429226	21.9566564719271	-0.0561120216099572	0.956262442883352	0.978501104345756	-6.03585340205128
W5Q8I4;W5PD23	tr|W5Q8I4|W5Q8I4_SHEEP TPR_REGION domain-containing protein OS=Ovis aries (Sheep) OX=9940 GN=ST13 PE=4 SV=1	5	5	20.676212020429	21.4356739305031	21.331248734375	NA	21.3773960124552	21.4797276944672	-0.563167403679866	21.5672338986349	-1.32589278850908	0.207770857918475	0.568440670567711	-5.29021405489703
W5NVV6	tr|W5NVV6|W5NVV6_SHEEP DnaJ heat shock protein family (Hsp40) member C3 OS=Ovis aries (Sheep) OX=9940 GN=DNAJC3 PE=4 SV=1	5	5	22.3192369490031	21.6997511480906	22.4012479113503	21.0414049705449	21.8879022104908	21.4888100974574	-0.385210988713901	21.9604766099751	-0.944996682897995	0.363361332100124	0.668029673102027	-5.63233661512326
W5QG98	tr|W5QG98|W5QG98_SHEEP Prostaglandin F2 receptor inhibitor OS=Ovis aries (Sheep) OX=9940 GN=PTGFRN PE=4 SV=1	21	21	24.5254365012007	25.0465539896797	25.1923976047304	19.1113531892366	21.7173716749602	21.4962293871536	-0.526266359290474	23.1113569041388	-0.464630731761196	0.649359715726013	0.832936996549194	-6.07030013336615
W5Q024	tr|W5Q024|W5Q024_SHEEP Glycerol-3-phosphate dehydrogenase [NAD(+)] OS=Ovis aries (Sheep) OX=9940 GN=GPD1L PE=3 SV=1	5	5	21.1566990572767	20.9287437107472	22.4796726014632	NA	21.1882964146317	21.503578879488	-0.352844166344532	21.6278202158936	-0.707700450754857	0.492692543522398	0.759522890064683	-5.84096920080697
Q9MZD9;W5P925;W5PWH9	sp|Q9MZD9|KAPCA_SHEEP cAMP-dependent protein kinase catalytic subunit alpha OS=Ovis aries (Sheep) OX=9940 GN=PRKACA PE=1 SV=3;tr|W5P925|W5P925_SHEEP cAMP-dependent protein kinase catalytic subunit alpha OS=Ovis aries (Sheep) OX=9940 GN=PRKACA PE=3 SV=1	4	4	22.0817366640164	21.6906261020477	21.6030420271999	22.6006515750009	21.9628582257905	21.5101989314186	-0.594701870136721	22.1785046194593	-2.03334748198701	0.0630232835440567	0.401447843235856	-4.30367408620929
W5PQF8	tr|W5PQF8|W5PQF8_SHEEP Glutamyl-prolyl-tRNA synthetase OS=Ovis aries (Sheep) OX=9940 GN=EPRS PE=3 SV=1	9	9	23.0153780605177	23.126858181898	22.9409705144985	21.5887724621797	21.7244805573419	21.5178773412136	-0.149682003871245	22.3870934607618	-0.304730071107039	0.765410153261866	0.892667389298188	-6.08713785561558
W5Q883;B0FYY4	tr|W5Q883|W5Q883_SHEEP Integrin beta OS=Ovis aries (Sheep) OX=9940 GN=ITGB1 PE=3 SV=1;sp|B0FYY4|ITB1_SHEEP Integrin beta-1 OS=Ovis aries (Sheep) OX=9940 GN=ITGB1 PE=2 SV=1	24	24	27.1855921069251	26.6616266186968	26.185734583343	22.5449184639616	22.4436465505556	21.5260158105758	-0.105719220718484	24.4774486327022	-0.0921473095617239	0.927890302032937	0.962728234730139	-6.17587464353571
W5QCP8	tr|W5QCP8|W5QCP8_SHEEP KIAA1324 OS=Ovis aries (Sheep) OX=9940 GN=KIAA1324 PE=4 SV=1	26	26	26.4210470261672	26.2312090019455	25.991816941042	21.2209649882457	21.1493873539761	21.5370504583792	1.63214486668739	22.9425068616156	1.01389011043689	0.327886549893311	0.643869589527051	-5.67185778848985
W5P645	tr|W5P645|W5P645_SHEEP RAB14, member RAS oncogene family OS=Ovis aries (Sheep) OX=9940 GN=RAB14 PE=4 SV=1	5	5	22.264148059981	21.6494661516784	22.5081905314745	NA	21.7814992876444	21.5455872006438	-0.146970006271811	22.0232632494203	-0.420395825834259	0.681650923789604	0.84742819433208	-6.00298213288413
W5Q6G1;W5P8S8	tr|W5Q6G1|W5Q6G1_SHEEP 10-formyltetrahydrofolate dehydrogenase OS=Ovis aries (Sheep) OX=9940 GN=ALDH1L2 PE=3 SV=1	9	8	22.7049896160116	21.2698511869175	21.51023153174	24.0376275054967	21.4841269271974	21.553329662851	0.577518509343722	21.8623520012982	0.98072942889961	0.346149317676329	0.655492885118719	-5.59966599165151
K4P217;W5QEI4;W5Q9T9;W5Q585;W5PLA8;W5PDK8;W5P1B4;W5PYN0;W5PPE7;W5P2V5;W5PKS4;W5QFP6;W5QAQ6;W5Q6L2;W5PE72	tr|K4P217|K4P217_SHEEP Ribosomal protein L17 OS=Ovis aries (Sheep) OX=9940 GN=RPL17 PE=2 SV=1;tr|W5QEI4|W5QEI4_SHEEP Uncharacterized protein OS=Ovis aries (Sheep) OX=9940 GN=ENSOARG00000019675 PE=3 SV=1;tr|W5Q9T9|W5Q9T9_SHEEP Uncharacterized protein OS=Ovi	8	8	24.4952699007208	23.7870336851277	23.6903178315319	22.4149991888129	22.0697679861603	21.5604695426773	0.275109249707409	22.8654217309848	0.403133507383287	0.692956483598818	0.85530052027944	-6.09731163667389
W5NQ14	tr|W5NQ14|W5NQ14_SHEEP Eukaryotic translation initiation factor 3 subunit I OS=Ovis aries (Sheep) OX=9940 GN=EIF3I PE=3 SV=1	3	3	NA	20.9461106760399	NA	NA	NA	21.5700809235697	NA	21.2580957998048	NA	NA	NA	NA
W5Q6E7	tr|W5Q6E7|W5Q6E7_SHEEP Tr-type G domain-containing protein OS=Ovis aries (Sheep) OX=9940 GN=EIF2S3 PE=4 SV=1	6	6	22.9954830268077	22.8504529811193	22.6647079930117	22.2007514377687	22.1047083352356	21.5803024640002	-0.037923487116668	22.4145704345039	-0.092709111471661	0.927669536592422	0.962728234730139	-6.06946878808877
W5PI17;W5PWM7	tr|W5PI17|W5PI17_SHEEP Ig-like domain-containing protein OS=Ovis aries (Sheep) OX=9940 GN=ENSOARG00000009395 PE=3 SV=1;tr|W5PWM7|W5PWM7_SHEEP Ig-like domain-containing protein OS=Ovis aries (Sheep) OX=9940 GN=LOC101107908 PE=3 SV=1	5	1	23.9633264808543	24.9486629298592	22.8018847023722	23.144982912698	24.1325094897428	21.5895883074036	-0.182945078809514	23.5033371686788	-0.320753484190967	0.753932478093216	0.889497623996413	-6.02127289110661
W5P994	tr|W5P994|W5P994_SHEEP Lon protease homolog, mitochondrial OS=Ovis aries (Sheep) OX=9940 GN=LONP1 PE=3 SV=1	8	8	21.9164127832623	23.1056641367197	22.1148836511104	NA	22.7443973475448	21.5987321267888	-0.157380412137528	22.3659648589241	-0.303593616152476	0.767123143548117	0.892667389298188	-5.99020505297867
W5NQC8	tr|W5NQC8|W5NQC8_SHEEP Ribosomal_L18e/L15P domain-containing protein OS=Ovis aries (Sheep) OX=9940 GN=RPL27A PE=3 SV=1	6	6	24.3512415092763	23.4251134266828	22.6443123337394	22.2091215683383	21.6006894619035	21.6073387448705	0.0790601842162637	22.600106082027	0.132881843246521	0.896183264854427	0.952055467731128	-6.17117394430907
W5PIN4;W5PIF6	tr|W5PIN4|W5PIN4_SHEEP L-lactate dehydrogenase OS=Ovis aries (Sheep) OX=9940 GN=LDHA PE=3 SV=1	8	6	22.5023355201725	22.6419985648495	21.7427169495392	22.1589525118747	22.6161973664072	21.6127402149471	-0.615003431742508	22.5199919038363	-1.65193707471468	0.120853571742316	0.458875490676406	-4.90584955672126
W5PCV1	tr|W5PCV1|W5PCV1_SHEEP Claudin OS=Ovis aries (Sheep) OX=9940 GN=CLDN18 PE=3 SV=1	2	2	21.5067670417511	24.1633922619608	22.3240865152614	22.0238366051885	23.1953604396576	21.6192305459646	-0.167021543000065	22.538920852164	-0.291432147223357	0.775713640432918	0.892667389298188	-6.03041759707099
W5NUN8	tr|W5NUN8|W5NUN8_SHEEP Aldo_ket_red domain-containing protein OS=Ovis aries (Sheep) OX=9940 GN=AKR1A1 PE=4 SV=1	8	8	20.825197988674	21.2928560819741	21.4654857659983	21.2316997277927	22.6601495503421	21.6253897305369	-1.14966665842188	22.0916298034306	-2.73280955899038	0.0162154203746895	0.279993395291257	-3.14113512381333
A8D8X1;W5NRP9;W5Q482;W5QCQ6	sp|A8D8X1|RL10_SHEEP 60S ribosomal protein L10 OS=Ovis aries (Sheep) OX=9940 GN=RPL10 PE=2 SV=1;tr|W5NRP9|W5NRP9_SHEEP Ribosomal_L16 domain-containing protein OS=Ovis aries (Sheep) OX=9940 GN=RPL10L PE=4 SV=1;tr|W5Q482|W5Q482_SHEEP Ribosomal_L16 domain-con	10	10	25.1642302970512	24.2112364637467	23.8204929975449	22.8276305798234	22.1114992246844	21.6316188839179	0.271437968552107	23.1587324235187	0.3354294047556	0.7422887645764	0.881320628417694	-6.12271848032451
C5IWT0	tr|C5IWT0|C5IWT0_SHEEP ADP-ribosylation factor 4 OS=Ovis aries (Sheep) OX=9940 GN=ARF4 PE=2 SV=1	5	3	22.0153008791835	21.8177070540906	22.3598412299313	21.6576042543667	22.0303221923106	21.637005223108	0.456431184350695	21.7121614186724	1.73857592574502	0.105792234311813	0.440312215491718	-4.7459013270931
W5QHK3	tr|W5QHK3|W5QHK3_SHEEP Methylcrotonoyl-CoA carboxylase 1 OS=Ovis aries (Sheep) OX=9940 GN=MCCC1 PE=4 SV=1	3	3	21.760710860642	21.0804226826582	22.4256314001812	21.8329039498503	NA	21.6463840360913	0.0364492817563473	21.733010905104	0.0841744721535999	0.934435557404943	0.966746607107742	-6.03382642067938
W5PMD1	tr|W5PMD1|W5PMD1_SHEEP Signal peptidase complex subunit 2 OS=Ovis aries (Sheep) OX=9940 GN=SPCS2 PE=4 SV=1	4	4	22.4650404009205	21.8227469573857	22.4181745353505	22.2586435348551	22.2566127306553	21.6572657074894	0.773543881478979	21.8885660172831	2.08448900699748	0.0613124094107445	0.401447843235856	-4.13547515419101
W5PJ62	tr|W5PJ62|W5PJ62_SHEEP Integrin beta OS=Ovis aries (Sheep) OX=9940 GN=ITGB4 PE=3 SV=1	14	14	24.5597083833119	25.6816869137225	24.3958563941188	NA	22.9934187999786	21.6672169094152	0.258949961121754	23.7444886084998	0.346276833966181	0.735690978670434	0.877666430694553	-5.97606046927937
W5Q1N8;W5QFG9	tr|W5Q1N8|W5Q1N8_SHEEP Uncharacterized protein OS=Ovis aries (Sheep) OX=9940 GN=RPS23 PE=3 SV=1;tr|W5QFG9|W5QFG9_SHEEP Uncharacterized protein OS=Ovis aries (Sheep) OX=9940 GN=ENSOARG00000019994 PE=3 SV=1	8	8	24.760962200201	23.9765162032352	23.710275075408	24.0219544522935	22.5139633157524	21.6756934514491	0.62694144233766	23.1297567285544	0.892257518091417	0.387376836899189	0.689899700001414	-5.78326794006235
W5P4C0;W5PK48;W5NZ96;W5NSH5	tr|W5P4C0|W5P4C0_SHEEP Ribosomal_S13_N domain-containing protein OS=Ovis aries (Sheep) OX=9940 GN=RPS13 PE=3 SV=1;tr|W5PK48|W5PK48_SHEEP Ribosomal_S13_N domain-containing protein OS=Ovis aries (Sheep) OX=9940 GN=ENSOARG00000010091 PE=3 SV=1;tr|W5NZ96|W5NZ9	7	7	24.4476762172293	23.7260519201062	23.5794205459192	22.4259165961674	22.8099438025911	21.6819421269399	0.20466286971352	23.0094937666354	0.358688504121925	0.725194737438553	0.873503484064473	-6.11450517592606
W5QHZ7	tr|W5QHZ7|W5QHZ7_SHEEP 40S ribosomal protein S27 OS=Ovis aries (Sheep) OX=9940 GN=RPS27L PE=3 SV=1	4	3	22.7319056267204	21.6258161115864	22.2424532085796	21.9905968828259	21.0274134840551	21.6912156265592	0.375657580552428	21.7141467110154	0.994179843134044	0.338335879645637	0.650579017930429	-5.64610985343794
W5PES6;W5PYZ3;W5QBS6	tr|W5PES6|W5PES6_SHEEP Actin-related protein 2/3 complex subunit OS=Ovis aries (Sheep) OX=9940 GN=ENSOARG00000008339 PE=3 SV=1;tr|W5PYZ3|W5PYZ3_SHEEP Actin-related protein 2/3 complex subunit OS=Ovis aries (Sheep) OX=9940 GN=ENSOARG00000014618 PE=3 SV=1;tr	8	7	22.8506325172915	22.4024689740697	23.0140981073586	21.565302538364	21.9502163279607	21.7022053978054	0.0706362059851635	22.2153799441181	0.175009274918503	0.863776938462899	0.936384275319201	-6.11895456945577
W5P9M2	tr|W5P9M2|W5P9M2_SHEEP PKS_ER domain-containing protein OS=Ovis aries (Sheep) OX=9940 GN=PTGR1 PE=4 SV=1	4	3	NA	NA	NA	NA	23.9278390830124	21.7105321222998	-1.18392669914288	23.2138278357038	-1.03824417745305	0.347097374196743	0.655628373482737	-5.01555267216953
W5P8J8	tr|W5P8J8|W5P8J8_SHEEP START domain-containing protein OS=Ovis aries (Sheep) OX=9940 GN=ENSOARG00000006305 PE=4 SV=1	5	5	21.6042082193916	22.353529386701	23.392881366664	24.120297562038	22.3208550124038	21.7191166763479	-0.425865385620519	22.7787232125398	-0.804455277663404	0.43564341839136	0.732272532487049	-5.81056818849459
W5P3I5	tr|W5P3I5|W5P3I5_SHEEP M20_dimer domain-containing protein OS=Ovis aries (Sheep) OX=9940 GN=CNDP2 PE=4 SV=1	11	11	22.6854331101923	23.502371488485	21.7851999952975	21.2536203870594	21.9093619077191	21.7266140407899	-1.05065494261764	22.6690942928993	-2.35543075431548	0.0336603655189688	0.326986407898554	-3.80099884430476
W5PKX5	tr|W5PKX5|W5PKX5_SHEEP Quinoid dihydropteridine reductase OS=Ovis aries (Sheep) OX=9940 GN=QDPR PE=4 SV=1	3	3	NA	NA	NA	NA	21.51084316593	21.7361593380859	-0.444437786382071	21.9409568137094	-0.593381473050079	0.567600757036244	0.795066228957136	-5.65635930952864
W5PEA2	tr|W5PEA2|W5PEA2_SHEEP Succinate--CoA ligase [ADP-forming] subunit beta, mitochondrial OS=Ovis aries (Sheep) OX=9940 GN=SUCLA2 PE=3 SV=1	6	6	22.3100747424209	22.768614151131	22.8486849041531	20.9687579446389	21.6307262223094	21.7429440327864	-0.269862575220817	22.1529120296616	-0.567542952873859	0.580842911188804	0.801606084076062	-5.91073163133305
W5NSM1;W5PW14	tr|W5NSM1|W5NSM1_SHEEP Actin related protein 1A OS=Ovis aries (Sheep) OX=9940 GN=ACTR1A PE=3 SV=1;tr|W5PW14|W5PW14_SHEEP Actin related protein 1B OS=Ovis aries (Sheep) OX=9940 GN=ACTR1B PE=3 SV=1	6	6	21.6090549431087	23.161355461423	23.2174089739196	21.5481618880536	22.285585799724	21.7503245141036	0.0758035392296073	22.2275257758602	0.146619329671938	0.885688687429511	0.946421625996106	-6.12363628931705
W5PNV3;W5PTS1	tr|W5PNV3|W5PNV3_SHEEP Uncharacterized protein OS=Ovis aries (Sheep) OX=9940 GN=AK1 PE=3 SV=1	10	10	22.9720103726772	22.0829620230126	23.202594025318	20.2515871004996	21.6798887740305	21.7583939468627	-0.923205371489885	22.4108781789561	-1.32082814716036	0.209407304361077	0.568440670567711	-5.29624406873013
W5PEV6	tr|W5PEV6|W5PEV6_SHEEP Ribosomal protein S19 OS=Ovis aries (Sheep) OX=9940 GN=RPS19 PE=4 SV=1	5	5	23.1813230971243	22.752988367413	22.7288231589793	22.4578248305745	22.2973307258012	21.766294044074	0.342468308244818	22.3750966244892	0.741049495757538	0.471878188621612	0.75419847241232	-5.85859495499321
W5Q5K9	tr|W5Q5K9|W5Q5K9_SHEEP Actin-related protein 2/3 complex subunit 3 OS=Ovis aries (Sheep) OX=9940 GN=ARPC3 PE=3 SV=1	2	2	21.6326110241171	21.8058595697902	21.8703599709054	20.0685319923724	NA	21.7726875285147	0.539274071531839	21.1903326520147	0.847367386453653	0.414911589153159	0.721753182992006	-5.67984994258836
W5PPP6	tr|W5PPP6|W5PPP6_SHEEP Oxidored_q6 domain-containing protein OS=Ovis aries (Sheep) OX=9940 GN=NDUFS7 PE=1 SV=1	3	3	21.1121639732799	23.2061213596557	23.5869125148894	21.0827828680004	21.7607588343861	21.781073971116	0.537072131204518	21.8441785575525	1.08062402588136	0.299563999042241	0.625146503303298	-5.56135657467289
W5NS44	tr|W5NS44|W5NS44_SHEEP Hydroxysteroid 17-beta dehydrogenase 12 OS=Ovis aries (Sheep) OX=9940 GN=HSD17B12 PE=3 SV=1	8	8	23.7275841472642	23.1694278120373	23.6223187876567	22.3918548976798	22.0223639898103	21.7913864395	0.949045924862691	22.407870975713	1.96045759205954	0.0736540744144077	0.403947540436068	-4.37546656060632
W5P7F8;W5PNU8	tr|W5P7F8|W5P7F8_SHEEP Tetraspanin OS=Ovis aries (Sheep) OX=9940 GN=ENSOARG00000005938 PE=3 SV=1;tr|W5PNU8|W5PNU8_SHEEP Tetraspanin OS=Ovis aries (Sheep) OX=9940 GN=CD63 PE=3 SV=1	4	4	25.6348065944026	23.5569182125673	23.242992116556	23.1981933695701	NA	21.8023645074293	-0.887721959117645	23.7406898055672	-1.0253897003815	0.332064946860152	0.643869589527051	-5.32829633045404
W5P6U5	tr|W5P6U5|W5P6U5_SHEEP L-type lectin-like domain-containing protein OS=Ovis aries (Sheep) OX=9940 GN=LMAN1 PE=4 SV=1	5	5	22.6687579407219	23.2241312125909	21.8524486869381	22.0013120060547	22.4505788477676	21.8114902986686	0.548599448843749	22.1519200158424	1.37083472860624	0.197845121914628	0.562692590084189	-5.10448151568707
W5PHP6;W5P2M4	tr|W5PHP6|W5PHP6_SHEEP KOW domain-containing protein OS=Ovis aries (Sheep) OX=9940 GN=ENSOARG00000009288 PE=4 SV=1;tr|W5P2M4|W5P2M4_SHEEP 60S ribosomal protein L27 OS=Ovis aries (Sheep) OX=9940 GN=ENSOARG00000004370 PE=3 SV=1	6	6	24.6196249211741	23.1799426208486	23.5067679767617	22.9126825336127	21.4220045358092	21.8180099510796	0.408118058627455	22.7057797272339	0.635468477599502	0.535401589168268	0.779656412159805	-5.97600960142265
W5Q902	tr|W5Q902|W5Q902_SHEEP Thioredoxin reductase 2 OS=Ovis aries (Sheep) OX=9940 GN=TXNRD2 PE=3 SV=1	2	2	NA	NA	NA	NA	21.5253846707199	21.8245298826621	-0.154524287042495	21.7264653723718	-0.204596730660088	0.846017727445037	0.925177280890187	-5.47585577176871
W5PXX7	tr|W5PXX7|W5PXX7_SHEEP Chaperonin containing TCP1 subunit 5 OS=Ovis aries (Sheep) OX=9940 GN=CCT5 PE=3 SV=1	11	11	22.9667968929343	22.3615883394764	21.811068975287	NA	22.3598529446543	21.8288478881734	-0.223128860547693	22.3771954383789	-0.607366240207877	0.554964503475714	0.784713513421237	-5.90638487696008
W5QFG6	tr|W5QFG6|W5QFG6_SHEEP Actin-related protein 2 OS=Ovis aries (Sheep) OX=9940 GN=ACTR2 PE=3 SV=1	8	8	23.4650257411387	22.3108307246321	22.6771182039031	NA	22.1611489431303	21.8340544395612	0.32185481170082	22.3287082046227	0.743786089901561	0.4713663141992	0.75419847241232	-5.81520334352548
W5PC90	tr|W5PC90|W5PC90_SHEEP Uncharacterized protein OS=Ovis aries (Sheep) OX=9940 GN=ENSOARG00000007504 PE=3 SV=1	5	1	21.1452861371425	21.7507026181558	22.5396634979532	NA	21.7740291111994	21.8401686997887	-0.646487537390698	22.1332137815433	-1.79255218191378	0.0983549894782394	0.435322675323805	-4.63765737885586
W5PU66	tr|W5PU66|W5PU66_SHEEP IQ motif containing GTPase activating protein 1 OS=Ovis aries (Sheep) OX=9940 GN=IQGAP1 PE=4 SV=1	13	11	23.2879717772184	23.7328153332247	22.2550836815394	22.1444275248482	23.0760963912895	21.8498276205876	-0.305237882501384	22.8769893293687	-0.784036504975437	0.446118888799842	0.740225082585454	-5.87172292616704
W5P4R1;W5PUW0	tr|W5P4R1|W5P4R1_SHEEP FERM domain-containing protein OS=Ovis aries (Sheep) OX=9940 GN=MSN PE=4 SV=1;tr|W5PUW0|W5PUW0_SHEEP FERM domain-containing protein OS=Ovis aries (Sheep) OX=9940 GN=RDX PE=4 SV=1	13	5	22.1051685067028	21.9948398166536	22.5864721254656	NA	20.15466206872	21.8577292698229	-0.780208147230859	22.1298784310884	-1.74728559439998	0.106189680687884	0.440312215491718	-4.7021704820432
W5Q8J3	tr|W5Q8J3|W5Q8J3_SHEEP Rib_recp_KP_reg domain-containing protein OS=Ovis aries (Sheep) OX=9940 GN=RRBP1 PE=4 SV=1	10	10	23.0488437535203	21.102553477976	21.2947874580579	21.8603303619619	22.1501418887473	21.8711007080621	-0.844444085752361	22.3101816509304	-2.12107980940845	0.052306579643595	0.380293103945534	-4.19121208576108
W5P2W9;W5QF77;W5NS67;W5NSK6;W5P4J7;W5P7Q6;W5PA42	tr|W5P2W9|W5P2W9_SHEEP Uncharacterized protein OS=Ovis aries (Sheep) OX=9940 GN=LOC100037668 PE=3 SV=1;tr|W5QF77|W5QF77_SHEEP Uncharacterized protein OS=Ovis aries (Sheep) OX=9940 GN=ENSOARG00000019908 PE=3 SV=1;tr|W5NS67|W5NS67_SHEEP Uncharacterized prote	8	8	23.5835122499506	23.0544392766969	23.4073591651516	21.5166892546517	21.8165495707934	21.8807656988799	-0.133927814911139	22.5967903286518	-0.243046593538258	0.812087708371649	0.905215221356513	-6.0436177925473
W5QCQ4	tr|W5QCQ4|W5QCQ4_SHEEP DExH-box helicase 9 OS=Ovis aries (Sheep) OX=9940 GN=DHX9 PE=4 SV=1	9	9	22.6808193253722	23.418181602201	22.9871638856145	22.1334833188111	22.9290506658291	21.8890520498126	0.315242677068436	22.5678775822506	0.751250526365374	0.468326516312907	0.7534927306425	-5.706587835015
W5Q496;W5PBV8	tr|W5Q496|W5Q496_SHEEP 60S ribosomal protein L36 OS=Ovis aries (Sheep) OX=9940 GN=LOC101103232 PE=3 SV=1;tr|W5PBV8|W5PBV8_SHEEP 60S ribosomal protein L36 OS=Ovis aries (Sheep) OX=9940 GN=RPL36 PE=3 SV=1	3	3	22.8460712329909	21.4788926560903	21.4798370215098	21.1267532018215	NA	21.8969217876167	-0.0397214790099483	21.7805907346346	-0.0880585288226784	0.93157554151634	0.965122583177593	-5.95368707644229
W5PAJ2	tr|W5PAJ2|W5PAJ2_SHEEP Prosaposin OS=Ovis aries (Sheep) OX=9940 GN=PSAP PE=4 SV=1	3	3	20.8614490506373	19.5923176524849	21.0401647420511	NA	21.3448302288775	21.904609579958	-1.56620572992815	21.6447656863254	-2.89914382771434	0.0145172405908878	0.278433229794464	-2.88444849485893
W5Q3E9	tr|W5Q3E9|W5Q3E9_SHEEP Receptor expression-enhancing protein OS=Ovis aries (Sheep) OX=9940 GN=REEP5 PE=3 SV=1	2	2	22.7409660616919	21.769070480452	21.9533856713953	22.7607647946977	22.5727348308001	21.9133178114836	0.177082836259313	22.2045477434537	0.581914260055057	0.570608865191822	0.797785852642024	-5.96302196934802
W5Q6N7	tr|W5Q6N7|W5Q6N7_SHEEP Thioredoxin domain containing 5 OS=Ovis aries (Sheep) OX=9940 GN=TXNDC5 PE=4 SV=1	4	4	23.2327882051598	23.433958244859	23.2572714798613	22.0434713860656	22.980001002745	21.9232797048957	0.685208071030992	22.4691909684156	1.72521675291185	0.106546137705884	0.440312215491718	-4.80126552894739
W5Q4S3;W5Q5Q2;W5P2J5	tr|W5Q4S3|W5Q4S3_SHEEP Uncharacterized protein OS=Ovis aries (Sheep) OX=9940 GN=RPL3 PE=3 SV=1	17	17	25.2772498954406	24.3901617580278	24.5409627920589	23.1661318167101	22.4074701635198	21.9304829819533	-0.073392031655878	23.6554392504464	-0.0796027228039421	0.93768310135344	0.967430289396376	-6.17697998755562
W5PA25	tr|W5PA25|W5PA25_SHEEP Desmocollin 2 OS=Ovis aries (Sheep) OX=9940 GN=DSC2 PE=4 SV=1	7	7	23.6360356317401	24.2982765922847	24.3216736913007	21.7377519780238	22.3389632477027	21.9390698945156	-0.117440495399951	23.1040154202946	-0.2101536054854	0.836584119738709	0.91754387326181	-6.15759882871847
W5QH43;W5PYK0;W5QAS6;W5P512;W5NVU4	tr|W5QH43|W5QH43_SHEEP Uncharacterized protein OS=Ovis aries (Sheep) OX=9940 GN=ENSOARG00000020517 PE=3 SV=1;tr|W5PYK0|W5PYK0_SHEEP Eukaryotic translation initiation factor 4A1 OS=Ovis aries (Sheep) OX=9940 GN=EIF4A1 PE=3 SV=1	7	7	22.948145539629	23.5970279134267	22.8751671128109	22.3124449113089	22.6741244359258	21.9482366852735	-0.534321117366055	22.9687310015622	-1.29860073997126	0.216713003594759	0.570779319327041	-5.3225026272413
W5P374	tr|W5P374|W5P374_SHEEP Ribosomal protein L15 OS=Ovis aries (Sheep) OX=9940 GN=ENSOARG00000004556 PE=3 SV=1	7	3	25.9184477774959	24.701111575194	24.0913574336543	24.8044669131315	22.8644099974853	21.9561233402754	0.232316401644454	23.9398279720505	0.294877193488971	0.772427516804892	0.892667389298188	-6.135742022533
W5P5A0	tr|W5P5A0|W5P5A0_SHEEP Filamin A OS=Ovis aries (Sheep) OX=9940 GN=FLNA PE=4 SV=1	17	13	21.4508982892672	21.4928867893315	21.634266696149	21.718401003416	22.1184317092342	21.9627113506807	-1.65901805202572	22.5591083323593	-5.56246860699887	7.0721554991952e-05	0.0264498615669901	1.89267884236928
W5P381	tr|W5P381|W5P381_SHEEP Ribosomal_L7Ae domain-containing protein OS=Ovis aries (Sheep) OX=9940 GN=ENSOARG00000004560 PE=4 SV=1	4	2	24.5848978224846	23.1143103779711	23.2805367323206	23.2877660004726	21.6127834857141	21.9759022068571	0.807728115957502	22.5721687129913	1.19265513716556	0.252882782042893	0.587842106499711	-5.48638830893739
W5PR36	tr|W5PR36|W5PR36_SHEEP Peptidase A1 domain-containing protein OS=Ovis aries (Sheep) OX=9940 GN=LOC101105864 PE=3 SV=1	3	3	24.2662659116185	22.6186317798075	20.8938588444135	24.7500503394526	24.0473928031308	21.990434025374	-1.24759383267281	23.7182358669692	-1.52238023313134	0.150240485181011	0.505836755310872	-5.08329972973249
W5PPJ0	tr|W5PPJ0|W5PPJ0_SHEEP STT3 oligosaccharyltransferase complex catalytic subunit A OS=Ovis aries (Sheep) OX=9940 GN=STT3A PE=4 SV=1	5	5	23.7791881579067	23.5744640167158	23.3998361194418	22.4026121515518	22.7656209552672	21.9998590329319	0.651213386187248	22.7698589435735	1.33051481062435	0.210368702568853	0.568440670567711	-5.15179860880411
W5Q2F5;Q9TTE2	tr|W5Q2F5|W5Q2F5_SHEEP Decorin OS=Ovis aries (Sheep) OX=9940 GN=DCN PE=3 SV=1;sp|Q9TTE2|PGS2_SHEEP Decorin OS=Ovis aries (Sheep) OX=9940 GN=DCN PE=2 SV=1	9	9	19.7942021650301	23.7645297783747	23.6113151575341	NA	22.1793525109842	22.0061962994646	-0.602393800651342	22.5996976189964	-0.725665469100624	0.48094351188366	0.757199178557977	-5.86970525817599
W5PQK3	tr|W5PQK3|W5PQK3_SHEEP ATP-dependent 6-phosphofructokinase OS=Ovis aries (Sheep) OX=9940 GN=PFKL PE=3 SV=1	5	5	21.360987299008	21.6067110095275	21.4490255978204	21.6777996839204	21.3345256305367	22.0126216157705	-0.654865974272457	21.7919004641881	-1.84002747329474	0.0929799542517752	0.426681017057226	-4.49098435646533
W5Q038	tr|W5Q038|W5Q038_SHEEP PDZ domain-containing protein OS=Ovis aries (Sheep) OX=9940 GN=AHNAK PE=4 SV=1	5	5	NA	22.106571100721	21.6538396782937	NA	23.1211525305675	22.0192746141465	-0.554746247306998	22.5334018405472	-1.02620978836117	0.326909348979876	0.643869589527051	-5.52085132051987
W5QCS4	tr|W5QCS4|W5QCS4_SHEEP AA_TRNA_LIGASE_II domain-containing protein OS=Ovis aries (Sheep) OX=9940 GN=SARS PE=4 SV=1	8	8	23.0027485714469	23.6986547204539	22.6931745392055	22.4320209634313	23.4189299903408	22.0278786789046	-0.587104853272443	23.1724536706001	-1.2421134678591	0.234657650233562	0.58069141966032	-5.43075755001186
W5Q7Z7	tr|W5Q7Z7|W5Q7Z7_SHEEP SH3 domain-containing protein OS=Ovis aries (Sheep) OX=9940 GN=DSP PE=4 SV=1	5	5	22.2086782093525	22.9610659361692	21.2947874580579	NA	22.8592141091948	22.0353116559866	-0.601810197387476	22.6000715814181	-1.53529871134996	0.14875663525792	0.504069015535452	-5.0264350162617
W5PLN8	tr|W5PLN8|W5PLN8_SHEEP S10_plectin domain-containing protein OS=Ovis aries (Sheep) OX=9940 GN=RPS10 PE=4 SV=1	5	3	23.9267132820754	22.7776763914494	22.5740029162348	23.6427004346055	23.5587896996943	22.0444687348865	0.186677878260198	22.9940529706942	0.493520302960444	0.62931847194204	0.827291473485612	-6.0563309434267
W5Q6H1;W5PDC8	tr|W5Q6H1|W5Q6H1_SHEEP Plastin 3 OS=Ovis aries (Sheep) OX=9940 GN=PLS3 PE=4 SV=1	3	3	20.5199384600339	21.3999243532316	21.2209091743163	NA	NA	22.0559808261427	-0.876142239393062	21.7372593231277	-1.87763582628167	0.0899916487481028	0.42335693876466	-4.44562145789518
W5NSP2;W5QFV7	tr|W5NSP2|W5NSP2_SHEEP 40S ribosomal protein S8 OS=Ovis aries (Sheep) OX=9940 GN=RPS8 PE=3 SV=1;tr|W5QFV7|W5QFV7_SHEEP 40S ribosomal protein S8 OS=Ovis aries (Sheep) OX=9940 GN=ENSOARG00000020122 PE=3 SV=1	10	10	24.3306845391486	22.6855885858883	22.855650001656	23.2436879620355	22.0097155558852	22.0697199161304	-0.0573366350978155	22.8945094110062	-0.0920357366717717	0.927977349251912	0.962728234730139	-6.17588518541509
W5PTZ9;W5PS91	tr|W5PTZ9|W5PTZ9_SHEEP Histone H3 OS=Ovis aries (Sheep) OX=9940 GN=LOC114116824 PE=3 SV=1;tr|W5PS91|W5PS91_SHEEP Histone H3 OS=Ovis aries (Sheep) OX=9940 GN=ENSOARG00000012430 PE=3 SV=1	6	1	22.5135316492578	24.766249321436	23.9440828134271	22.6144173193658	23.8219532529889	22.0785753739365	0.362985159780163	23.1688065684753	0.625069071320466	0.544720035545531	0.779656412159805	-5.79155870047356
W5QCM9	tr|W5QCM9|W5QCM9_SHEEP Peptidylprolyl isomerase OS=Ovis aries (Sheep) OX=9940 GN=FKBP11 PE=4 SV=1	3	3	22.3855469161479	21.9385494822568	21.7723191006542	NA	22.9671046442559	22.0846431184618	-0.0221577715257197	22.2394805508112	-0.0592332632716494	0.95383255416362	0.977524288240437	-6.03566800179166
W5P935	tr|W5P935|W5P935_SHEEP Str_synth domain-containing protein OS=Ovis aries (Sheep) OX=9940 GN=APMAP PE=4 SV=1	7	7	22.507443048667	21.8346496904745	21.8213866425779	22.667775126473	NA	22.0923370587859	0.475446968643549	21.9734085495541	1.43097404734079	0.180327236697262	0.548312085567285	-5.07527058001649
W5P8K5	tr|W5P8K5|W5P8K5_SHEEP Heterogeneous nuclear ribonucleoprotein A/B OS=Ovis aries (Sheep) OX=9940 GN=HNRNPAB PE=4 SV=1	3	3	21.3959606808797	21.5617876974013	22.0793087068889	20.8608043555024	21.6920842988934	22.1007425395433	0.276063773634437	21.4770828263676	0.774301903929374	0.451667672770007	0.744157311083624	-5.87917167614531
W5NRA2	tr|W5NRA2|W5NRA2_SHEEP Protein S100 OS=Ovis aries (Sheep) OX=9940 GN=S100A2 PE=3 SV=1	2	2	21.3074997294169	23.1362203383352	21.7673738948796	21.8760460653966	23.7446306324218	22.1074732478427	-0.374599495942569	22.4934798162045	-0.696886286213075	0.498184404696938	0.760493744312877	-5.88991350462802
W5P2U9	tr|W5P2U9|W5P2U9_SHEEP Leucine rich repeat containing 59 OS=Ovis aries (Sheep) OX=9940 GN=LRRC59 PE=4 SV=1	8	8	24.2928600468646	24.2614581263457	23.7747336999829	22.8852219813646	23.1129533850261	22.1155591378372	0.581259949327151	23.1165010882399	1.18114742134608	0.257276673810625	0.587842106499711	-5.49907148038055
W5PNC2	tr|W5PNC2|W5PNC2_SHEEP AFP-like domain-containing protein OS=Ovis aries (Sheep) OX=9940 GN=NANS PE=4 SV=1	7	7	21.8678051189881	22.6810369463867	22.0026603037094	21.8851028259293	23.2698135330743	22.1223968335902	-0.710126302531069	22.6598657448785	-2.16552087842523	0.0481577800768445	0.366682182158897	-4.11864047822712
W5QCD6	tr|W5QCD6|W5QCD6_SHEEP Isocitrate dehydrogenase [NADP] OS=Ovis aries (Sheep) OX=9940 GN=IDH1 PE=3 SV=1	10	2	21.4676272320602	22.6573237927431	23.1708482555106	21.6984699447419	22.9529440465982	22.1311217863847	-0.869520417102486	22.7416257295682	-2.13418248049311	0.0525112788352747	0.380293103945534	-4.1444137860724
W5P7Z1	tr|W5P7Z1|W5P7Z1_SHEEP Uncharacterized protein OS=Ovis aries (Sheep) OX=9940 GN=ENSOARG00000006118 PE=3 SV=1	8	8	25.1340734025577	24.1949279550803	24.2287876094147	23.3111037969868	22.6438544778939	22.1420484419596	0.603982220496448	23.307141503734	0.874547969230507	0.396616784228643	0.701345991969326	-5.79844320031601
W5PDL1	tr|W5PDL1|W5PDL1_SHEEP WD_REPEATS_REGION domain-containing protein OS=Ovis aries (Sheep) OX=9940 GN=WDR1 PE=4 SV=1	15	15	21.9705635702629	23.0148570611311	22.6708415809537	22.080758766256	23.2113627424874	22.149580557574	-0.661092272820529	22.8468735161878	-1.53234303009413	0.147782603353966	0.504069015535452	-5.07000778952507
W5NSV3	tr|W5NSV3|W5NSV3_SHEEP Integrin_alpha2 domain-containing protein OS=Ovis aries (Sheep) OX=9940 GN=ITGA6 PE=3 SV=1	21	21	25.0188933317922	25.7158735227989	25.3622526150667	19.2583428946456	22.4171113883575	22.1555676814593	-0.483991213784186	23.5413362452856	-0.443727050520622	0.664557927339829	0.834042499413075	-6.03430278669507
W5NXQ7	tr|W5NXQ7|W5NXQ7_SHEEP VWFD domain-containing protein OS=Ovis aries (Sheep) OX=9940 GN=ENSOARG00000002786 PE=4 SV=1	4	4	24.9050142906442	25.5746657420148	25.8828393046211	NA	NA	22.1619972892468	0.145955544228148	24.5581513845177	0.152175263509362	0.882087166937999	0.946421625996106	-5.97594881075704
W5PUJ4;W5PCK4	tr|W5PUJ4|W5PUJ4_SHEEP Synaptotagmin binding cytoplasmic RNA interacting protein OS=Ovis aries (Sheep) OX=9940 GN=SYNCRIP PE=4 SV=1	4	4	21.7302150667067	21.7394244056048	21.7103520329476	21.7713300160982	23.3011565361266	22.1725412109398	-0.677309034814169	22.4094910621444	-2.06752247568413	0.0577460155464429	0.395626623655557	-4.27769068393995
W5PM21	tr|W5PM21|W5PM21_SHEEP P-type domain-containing protein OS=Ovis aries (Sheep) OX=9940 GN=TFF1 PE=4 SV=1	3	3	25.3249397550352	23.2313740904337	23.3824779129773	24.6101610802898	23.4495956259468	22.1816577701868	0.549145809733901	23.422128134278	1.05031200631699	0.311417945967788	0.635705172472282	-5.63611694646564
W5P0H3	tr|W5P0H3|W5P0H3_SHEEP Ribosomal_L7Ae domain-containing protein OS=Ovis aries (Sheep) OX=9940 GN=ENSOARG00000003677 PE=4 SV=1	15	13	26.2273804948433	24.3674319332168	24.1316134965848	24.6746299878415	23.046651050578	22.1898849007926	0.475341662641902	23.8685944793219	0.641495828889713	0.53159276697804	0.779656412159805	-5.97217556200278
W5PHQ8	tr|W5PHQ8|W5PHQ8_SHEEP Rhodanese domain-containing protein OS=Ovis aries (Sheep) OX=9940 GN=TSTD1 PE=4 SV=1	2	2	20.7130692235733	21.788321021667	20.9922960785595	21.8276538482377	23.2764265590271	22.1987901655846	-0.970283272858495	22.2404640007409	-1.53459006005657	0.148929481862747	0.504069015535452	-5.02737299903426
W5QHN8	tr|W5QHN8|W5QHN8_SHEEP NADH:ubiquinone oxidoreductase subunit B5 OS=Ovis aries (Sheep) OX=9940 GN=NDUFB5 PE=1 SV=1	2	2	NA	19.3857539988631	NA	NA	20.0734765217656	22.206623737051	1.01125730876101	20.3024704253696	0.860854499207172	0.422593226599356	0.723340351250157	-5.20252800693168
W5Q7R8	tr|W5Q7R8|W5Q7R8_SHEEP Junction plakoglobin OS=Ovis aries (Sheep) OX=9940 GN=JUP PE=4 SV=1	4	4	21.5473641979018	22.9716851597899	21.8850039520679	NA	NA	22.2146714683755	-0.937479589534885	22.5564581614773	-1.79582518144517	0.106238561728823	0.440312215491718	-4.51100149157712
W5QA61	tr|W5QA61|W5QA61_SHEEP Carboxylic ester hydrolase OS=Ovis aries (Sheep) OX=9940 GN=LOC101116756 PE=3 SV=1	2	2	21.581659767941	21.2091552885201	21.1131830747834	22.007758143038	21.9265086898129	22.2220890575535	0.561733754975101	21.4520321682848	1.75641152146583	0.104566569305452	0.440312215491718	-4.67312471989775
W5PB89	tr|W5PB89|W5PB89_SHEEP B cell receptor associated protein 31 OS=Ovis aries (Sheep) OX=9940 GN=BCAP31 PE=4 SV=1	3	3	NA	NA	20.5904884729033	NA	20.5750829718866	22.2296679723519	0.375578685348248	20.9815149982413	0.563611701543253	0.590706840975292	0.806541074242863	-5.59290383698853
W5QAE8	tr|W5QAE8|W5QAE8_SHEEP Aldedh domain-containing protein OS=Ovis aries (Sheep) OX=9940 GN=ALDH7A1 PE=3 SV=1	10	10	22.6180665879985	22.1694885722129	22.9939372567455	22.5715309263435	22.4959530054644	22.2414927896737	-0.0874529721677888	22.5548295407251	-0.27873088933831	0.784849291784603	0.894650233538436	-6.09487874172798
W5PVT6	tr|W5PVT6|W5PVT6_SHEEP UBA_e1_C domain-containing protein OS=Ovis aries (Sheep) OX=9940 GN=UBA1 PE=3 SV=1	8	8	22.3058672033666	22.486082547907	22.3781232153903	NA	22.8737620287021	22.2508813584853	-0.364510519669896	22.6577671905902	-0.902831641034269	0.383089199804136	0.688823849647821	-5.72908989857949
W5PH95	tr|W5PH95|W5PH95_SHEEP Uncharacterized protein OS=Ovis aries (Sheep) OX=9940 GN=ENSOARG00000009143 PE=4 SV=1	4	2	NA	21.9193281320055	21.6603217257497	20.7878711719068	22.9062864503289	22.2575910250185	-1.88926174500438	22.9367861073679	-3.75293034099972	0.00242623173593444	0.159681267778358	-1.340585989987
W5QBQ8;W5Q2D9;W5PLV3	tr|W5QBQ8|W5QBQ8_SHEEP Uncharacterized protein OS=Ovis aries (Sheep) OX=9940 GN=RAB5C PE=4 SV=1;tr|W5Q2D9|W5Q2D9_SHEEP Uncharacterized protein OS=Ovis aries (Sheep) OX=9940 GN=RAB5A PE=4 SV=1;tr|W5PLV3|W5PLV3_SHEEP RAB5B, member RAS oncogene family OS=Ovis	4	4	21.5009791050864	20.6555745840291	21.8591302432065	21.4222227821934	20.9483617404487	22.2686808449079	0.211460492143953	21.3463731444587	0.638243668299911	0.534431119274787	0.779656412159805	-5.92874093801066
W5P6P4;W5P1U6;W5Q3Z8;W5P751;W5P4E9;W5PKB7;W5P2S5;W5PBD9;W5PH06;W5PVY7	tr|W5P6P4|W5P6P4_SHEEP Uncharacterized protein OS=Ovis aries (Sheep) OX=9940 GN=LOC101110647 PE=4 SV=1;tr|W5P1U6|W5P1U6_SHEEP Uncharacterized protein OS=Ovis aries (Sheep) OX=9940 GN=ENSOARG00000004114 PE=4 SV=1;tr|W5Q3Z8|W5Q3Z8_SHEEP Uncharacterized prote	17	17	25.7517681110609	24.2505592365479	24.5167113204552	25.2942130521583	22.5422380487703	22.278965833656	0.218496815152132	23.9964941928654	0.283242845908375	0.781147651124772	0.894650233538436	-6.13917319615849
W5Q437	tr|W5Q437|W5Q437_SHEEP 3-hydroxyisobutyryl-CoA hydrolase, mitochondrial OS=Ovis aries (Sheep) OX=9940 GN=HIBCH PE=3 SV=1	3	3	20.9648645644459	20.5676409972461	22.1029938618743	20.5581681961988	21.0438629883031	22.2903751550705	-0.17402095625846	21.3337513951861	-0.399040265515825	0.696360985093822	0.85530052027944	-6.05337869236585
Q6Q311;W5PVA8;W5PL43;W5PE93;W5NXN6;W5PJ67	sp|Q6Q311|RS25_SHEEP 40S ribosomal protein S25 OS=Ovis aries (Sheep) OX=9940 GN=RPS25 PE=2 SV=1;tr|W5PVA8|W5PVA8_SHEEP 40S ribosomal protein S25 OS=Ovis aries (Sheep) OX=9940 GN=LOC101110758 PE=3 SV=1;tr|W5PL43|W5PL43_SHEEP 40S ribosomal protein S25 OS=Ovi	4	4	23.2425804664146	23.1922009811058	23.0410080583197	21.9244221767818	22.1430942119499	22.3017618418849	0.269325367495455	22.5061819389951	0.701530114716699	0.494502202488637	0.759522890064683	-5.93214001624233
W5PY54;P18685;W5Q8C6;W5P2H7;W5Q1H4;W5Q1G9	tr|W5PY54|W5PY54_SHEEP Ferritin OS=Ovis aries (Sheep) OX=9940 GN=FTH1 PE=3 SV=1;sp|P18685|FRIH_SHEEP Ferritin heavy chain OS=Ovis aries (Sheep) OX=9940 GN=FTH1 PE=1 SV=3;tr|W5Q8C6|W5Q8C6_SHEEP Ferritin OS=Ovis aries (Sheep) OX=9940 GN=ENSOARG00000017679 PE	3	3	21.1051910095652	21.6405642580887	21.8040870108147	22.4780402340258	22.3150580852084	22.3080798878592	-0.704055735526921	22.2938646153571	-1.84835457102153	0.0858432644540715	0.419272728543031	-4.61920895411431
W5PNX7;W5NRE6	tr|W5PNX7|W5PNX7_SHEEP Uncharacterized protein OS=Ovis aries (Sheep) OX=9940 GN=NDUFA5 PE=1 SV=1;tr|W5NRE6|W5NRE6_SHEEP Uncharacterized protein OS=Ovis aries (Sheep) OX=9940 GN=ENSOARG00000000717 PE=4 SV=1	2	2	21.6806442566764	23.3170564699475	22.2502686168982	NA	23.3643756903822	22.3133536061891	0.0873252735900216	22.5523927504224	0.166570338453347	0.871041154897514	0.941530034484596	-5.9434281611155
W5NVC9;W5Q7P7	tr|W5NVC9|W5NVC9_SHEEP Uncharacterized protein OS=Ovis aries (Sheep) OX=9940 GN=RAC1 PE=4 SV=1	5	5	23.736144854156	23.9692748127774	23.8120366247449	22.2974003684601	22.7866387771834	22.3194365606481	-0.0864439188551351	23.192781356717	-0.178008972807846	0.861468228366579	0.936384275319201	-6.11841184093762
W5NZU3	tr|W5NZU3|W5NZU3_SHEEP Cadherin 1 OS=Ovis aries (Sheep) OX=9940 GN=CDH1 PE=4 SV=1	6	6	21.1924010420176	22.9248547150175	22.1875035377996	21.1996094654332	22.305051463558	22.3264207728329	-1.04331383689071	22.5442970845551	-2.58779818016744	0.0215198045327726	0.305340093280616	-3.3984302457558
W5QI77	tr|W5QI77|W5QI77_SHEEP Adenylate kinase 2, mitochondrial OS=Ovis aries (Sheep) OX=9940 GN=AK2 PE=3 SV=1	8	8	23.2490114888216	23.1472669054325	23.499546114953	21.0316674047061	22.8306788171276	22.3384588525257	-0.210663739446918	22.7881034669845	-0.507471467752856	0.619746469866373	0.826328626488498	-6.04929417931941
W5P3J0;W5P3H2;W5P1D5;W5QD20;W5Q8W5	tr|W5P3J0|W5P3J0_SHEEP 60S ribosomal protein L6 OS=Ovis aries (Sheep) OX=9940 GN=LOC101109212 PE=3 SV=1;tr|W5P3H2|W5P3H2_SHEEP 60S ribosomal protein L6 OS=Ovis aries (Sheep) OX=9940 GN=ENSOARG00000004648 PE=3 SV=1;tr|W5P1D5|W5P1D5_SHEEP 60S ribosomal prote	16	16	25.9332133650826	24.3566101712536	24.3535755063824	24.916853410123	23.0537533897482	22.3505800348685	0.114721983662367	24.1034033210785	0.166788755169516	0.869928048312977	0.941530034484596	-6.16596703002214
W5PG75	tr|W5PG75|W5PG75_SHEEP Pyruvate carboxylase OS=Ovis aries (Sheep) OX=9940 GN=PC PE=4 SV=1	15	15	21.6231723817586	22.6266104359327	24.8087708286027	21.265991642569	22.5956820234853	22.3610700470252	-0.196972031739651	22.6256717059248	-0.278524905962537	0.785366541581759	0.894650233538436	-6.0341695581904
W5PJ63;W5PR48;W5NU13	tr|W5PJ63|W5PJ63_SHEEP Hypoxanthine phosphoribosyltransferase OS=Ovis aries (Sheep) OX=9940 GN=ENSOARG00000009778 PE=3 SV=1;tr|W5PR48|W5PR48_SHEEP Hypoxanthine phosphoribosyltransferase OS=Ovis aries (Sheep) OX=9940 GN=ENSOARG00000012055 PE=3 SV=1	5	5	NA	21.7571707291782	21.8458045999759	NA	21.4140089207202	22.3725911132864	-0.357926282913361	22.0621496105382	-0.632638561014522	0.538877214604101	0.779656412159805	-5.871838298368
W5PKD3;W5Q7G2;W5QB08;W5PL48;W5Q707;W5QD94;W5NU55	tr|W5PKD3|W5PKD3_SHEEP Uncharacterized protein OS=Ovis aries (Sheep) OX=9940 GN=GNAI2 PE=4 SV=1;tr|W5Q7G2|W5Q7G2_SHEEP G protein subunit alpha i1 OS=Ovis aries (Sheep) OX=9940 GN=GNAI1 PE=4 SV=1	8	5	23.8008781882849	23.8547620615287	23.6666797308673	22.5899553685487	22.9607814312939	22.3830295288945	0.662238314327944	22.9083303026327	1.35317739420344	0.199132719433048	0.564209371726968	-5.25743299997262
W5PEL7	tr|W5PEL7|W5PEL7_SHEEP Heparan sulfate proteoglycan 2 OS=Ovis aries (Sheep) OX=9940 GN=HSPG2 PE=4 SV=1	44	44	24.0151592384109	25.9357031766509	25.1317799442878	20.4256544063544	23.3130987709366	22.3932558073943	-1.85892392425449	24.4652371861331	-2.17645020930712	0.0471854821887806	0.366682182158897	-4.10068418776636
W5PUP9	tr|W5PUP9|W5PUP9_SHEEP Ubiquinol-cytochrome c reductase complex III subunit VII OS=Ovis aries (Sheep) OX=9940 GN=UQCRQ PE=1 SV=1	4	4	23.2073959830606	22.6629530907287	23.4146584689593	20.9966341922882	21.1624073231913	22.4024533609658	0.960647646687924	21.8710923819772	1.56120078956233	0.142555505087256	0.496237117183457	-4.99195107322657
W5NZJ3;W5PK00;W5Q5A0	tr|W5NZJ3|W5NZJ3_SHEEP Heterogeneous nuclear ribonucleoprotein H1 OS=Ovis aries (Sheep) OX=9940 GN=HNRNPH1 PE=4 SV=1;tr|W5PK00|W5PK00_SHEEP Heterogeneous nuclear ribonucleoprotein H2 OS=Ovis aries (Sheep) OX=9940 GN=HNRNPH2 PE=4 SV=1	4	2	21.675849159458	23.37528058389	22.3185950209898	21.456218380361	22.7019289975157	22.4133116432658	0.439329399565867	22.1038659311304	1.27051647966991	0.224667255098753	0.577092492227629	-5.39800115740539
W5P4H9	tr|W5P4H9|W5P4H9_SHEEP Peptidase A1 domain-containing protein OS=Ovis aries (Sheep) OX=9940 GN=ENSOARG00000004979 PE=3 SV=1	3	1	NA	NA	NA	NA	22.250722582551	22.4235853145016	-0.508152442307001	22.6420454139105	-0.913703874765746	0.391425704333829	0.693806698677023	-5.34863083640481
W5P824	tr|W5P824|W5P824_SHEEP Actin-related protein 2/3 complex subunit 4 OS=Ovis aries (Sheep) OX=9940 GN=ARPC4 PE=3 SV=1	5	5	22.7966166615206	22.3446257587144	22.9121107625036	22.1811347457365	21.5749138775929	22.4295072530208	0.745821732263476	22.0002406437164	1.44943557473282	0.169307787690275	0.532605682686427	-5.17873854981189
W5PDT7	tr|W5PDT7|W5PDT7_SHEEP Cadherin 17 OS=Ovis aries (Sheep) OX=9940 GN=CDH17 PE=4 SV=1	16	16	23.7068440938243	24.3788247737481	25.8031959859604	20.2037384647005	21.8515180546658	22.4360958910844	-0.161425711749011	23.1440823998717	-0.17621481596584	0.86265593780252	0.936384275319201	-6.16431103049017
W5PL66	tr|W5PL66|W5PL66_SHEEP Pyrophosphatase (inorganic) 2 OS=Ovis aries (Sheep) OX=9940 GN=PPA2 PE=4 SV=1	6	6	22.2445680784638	21.443020502905	21.9639433788607	21.9608980128313	21.6078393852665	22.4434996747092	0.362691892947328	21.7791015541664	1.32314200993514	0.208658376142471	0.568440670567711	-5.29349130626842
W5PEC5	tr|W5PEC5|W5PEC5_SHEEP Dolichyl-diphosphooligosaccharide--protein glycosyltransferase subunit 1 OS=Ovis aries (Sheep) OX=9940 GN=LOC101123268 PE=3 SV=1	4	2	22.6981695485966	22.954242554846	23.0730269197389	21.6149324289953	22.0780503075425	22.4510166661433	1.38720442754547	21.784637523871	3.5165716072008	0.00343417916853819	0.19759738600512	-1.70834597400553
W5PRW8	tr|W5PRW8|W5PRW8_SHEEP PTTG1 interacting protein OS=Ovis aries (Sheep) OX=9940 GN=PTTG1IP PE=4 SV=1	4	4	23.7470630026209	22.3342051450736	22.707230679521	NA	22.1871499748233	22.4587413700939	0.838544448077997	22.2676058103875	1.81214303059553	0.0951285381125428	0.428651484989048	-4.60945474608316
W5PGS4	tr|W5PGS4|W5PGS4_SHEEP FABP domain-containing protein OS=Ovis aries (Sheep) OX=9940 GN=FABP5 PE=3 SV=1	6	6	20.6342377375998	21.4488009813632	21.6955417355722	NA	22.7974225530166	22.4666806213734	-0.688979525028817	22.1530264882994	-1.2476531541119	0.236034664359919	0.580764147870663	-5.34241204182846
P00349;W5P5M3	sp|P00349|6PGD_SHEEP 6-phosphogluconate dehydrogenase, decarboxylating OS=Ovis aries (Sheep) OX=9940 GN=PGD PE=1 SV=4;tr|W5P5M3|W5P5M3_SHEEP 6-phosphogluconate dehydrogenase, decarboxylating OS=Ovis aries (Sheep) OX=9940 GN=PGD PE=3 SV=1	16	16	23.4455493615213	23.5196847195916	23.7979433818402	22.1228290401497	23.6524628532132	22.4762947625154	-1.09055886917184	23.6648359300349	-2.56176776768944	0.0237062250672977	0.305340093280616	-3.43563849449171
W5P6B2	tr|W5P6B2|W5P6B2_SHEEP Ubiquinol-cytochrome c reductase, complex III subunit X OS=Ovis aries (Sheep) OX=9940 GN=UQCR10 PE=1 SV=1	2	2	NA	NA	21.7793005649349	NA	NA	22.4838667435207	NA	22.1315836542278	NA	NA	NA	NA
W5QC06	tr|W5QC06|W5QC06_SHEEP NADH:ubiquinone oxidoreductase subunit A6 OS=Ovis aries (Sheep) OX=9940 GN=NDUFA6 PE=1 SV=1	3	3	20.9925275523004	23.2551021379625	23.6545611251843	NA	22.0977693070599	22.4926218281909	0.832817607921331	22.0821075861789	1.45034697277952	0.172677403724055	0.538177908273305	-5.10009801009484
W5NUL7	tr|W5NUL7|W5NUL7_SHEEP AAA domain-containing protein OS=Ovis aries (Sheep) OX=9940 GN=AFG3L2 PE=3 SV=1	8	7	22.4467122030753	22.5079973652606	23.4213347272779	21.1432622855324	21.5356059176345	22.4994010497719	0.621810902472909	21.9764109387863	1.19053215207995	0.25518792020356	0.587842106499711	-5.44526216833525
W5P765	tr|W5P765|W5P765_SHEEP T-complex protein 1 subunit gamma OS=Ovis aries (Sheep) OX=9940 GN=CCT3 PE=3 SV=1	10	10	23.9037684481306	23.3965784220947	23.1271621351389	22.367249037137	23.3306760749653	22.5051947715741	0.202257703847536	23.0131694949094	0.456113954808096	0.655857338368705	0.832936996549194	-6.0286679269134
W5PU40	tr|W5PU40|W5PU40_SHEEP Uncharacterized protein OS=Ovis aries (Sheep) OX=9940 GN=ENSOARG00000013041 PE=4 SV=1	6	6	25.0736767624758	24.4412735542861	24.3420734360201	23.4301933352368	23.0376616501346	22.5124269635399	0.955427886700001	23.3285036735989	1.6941292103699	0.112423858124355	0.446574007125574	-4.84598973377092
W5QEJ5;W5PL88;W5P1J6	tr|W5QEJ5|W5QEJ5_SHEEP KOW domain-containing protein OS=Ovis aries (Sheep) OX=9940 GN=RPL26 PE=3 SV=1;tr|W5PL88|W5PL88_SHEEP KOW domain-containing protein OS=Ovis aries (Sheep) OX=9940 GN=ENSOARG00000010452 PE=3 SV=1;tr|W5P1J6|W5P1J6_SHEEP KOW domain-conta	9	9	24.9237375778638	23.9889598678895	23.8558038884461	23.8071716934959	22.6810369463867	22.5228343560625	0.443374712548707	23.4082366987497	0.814349196834107	0.429118456183499	0.729501375511948	-5.84798618479853
W5NZX9;W5QJ36;W5PDN3	tr|W5NZX9|W5NZX9_SHEEP Spectrin beta chain OS=Ovis aries (Sheep) OX=9940 GN=SPTBN1 PE=3 SV=1	17	17	23.880495979704	23.8762600245795	24.2944966080638	22.5341297948576	23.4108418906004	22.5335202088871	0.573464434944839	23.1348918669763	1.04915587333616	0.311931244803965	0.635705172472282	-5.63726792848488
W5Q3E6	tr|W5Q3E6|W5Q3E6_SHEEP RAB2A, member RAS oncogene family OS=Ovis aries (Sheep) OX=9940 GN=RAB2A PE=4 SV=1	6	4	22.7271539499539	22.4111442221512	22.4654801135761	22.2266699072687	21.5436364305001	22.5430004827649	0.705716030924744	21.9666561689068	2.01019724166333	0.0641422421688831	0.401447843235856	-4.3690043516823
W5Q9B2	tr|W5Q9B2|W5Q9B2_SHEEP Rho GDP dissociation inhibitor alpha OS=Ovis aries (Sheep) OX=9940 GN=ARHGDIA PE=4 SV=1	5	5	20.9309746334815	20.3729307659941	20.7325622907427	NA	23.5684934984026	22.553861285787	-1.39475725297274	22.2516566073139	-1.89866323159772	0.0842383798968891	0.414541501071533	-4.44587679056354
W5PDK7	tr|W5PDK7|W5PDK7_SHEEP Propionyl-CoA carboxylase subunit beta OS=Ovis aries (Sheep) OX=9940 GN=PCCB PE=4 SV=1	5	5	21.2569482868369	20.6748026306382	21.1578839495385	22.8625213061144	22.5869203788531	22.5673645987828	0.266460903428783	21.7299549326597	0.597831825223545	0.56025431087643	0.790698536859565	-5.95363728530551
W5PUK3	tr|W5PUK3|W5PUK3_SHEEP Ribosomal_S17_N domain-containing protein OS=Ovis aries (Sheep) OX=9940 GN=RPS11 PE=3 SV=1	10	10	25.3963771068805	24.6664007476708	24.7684746061028	23.4088483128823	23.7153272331687	22.5752607710247	0.305709935736477	23.9355931617534	0.470336426236458	0.645378495782765	0.8315820982534	-6.06760576127631
W5PBM0	tr|W5PBM0|W5PBM0_SHEEP Ribosomal protein L11 OS=Ovis aries (Sheep) OX=9940 GN=RPL11 PE=3 SV=1	4	4	24.2753475613362	23.9596147354277	24.0018757664048	22.440660681499	22.3500543452902	22.5833934620901	0.813531555978201	22.8617253140189	1.17986400222141	0.257770335470462	0.587842106499711	-5.50047982634005
W5P642	tr|W5P642|W5P642_SHEEP Cytochrome b-c1 complex subunit 7 OS=Ovis aries (Sheep) OX=9940 GN=UQCRB PE=1 SV=1	2	2	NA	19.8236185128395	22.2072266795667	20.5926422165077	21.4981922586673	22.5920451121103	0.711351495306683	20.987069208285	1.27739965081003	0.225701670004541	0.577092492227629	-5.30852285920155
W5NQT7	tr|W5NQT7|W5NQT7_SHEEP Acyl carrier protein OS=Ovis aries (Sheep) OX=9940 GN=NDUFAB1 PE=1 SV=1	2	2	NA	NA	19.7689512641704	19.9192943591881	22.7292887806795	22.6012276689174	-0.788987328527575	21.5928279447507	-0.910066509687761	0.386614511002679	0.689899700001414	-5.50833829542002
W5PHR0	tr|W5PHR0|W5PHR0_SHEEP Uncharacterized protein OS=Ovis aries (Sheep) OX=9940 GN=ENSOARG00000009300 PE=4 SV=1	3	3	20.4940140388138	20.608667391213	20.9476872953132	NA	NA	22.6133776034923	0.36949319306132	21.0075823566104	0.644896417045329	0.535155668095406	0.779656412159805	-5.70642063296898
W5QHQ7;W5PW68;W5P1Q1;W5PUT9	tr|W5QHQ7|W5QHQ7_SHEEP Uncharacterized protein OS=Ovis aries (Sheep) OX=9940 GN=NCL PE=4 SV=1;tr|W5PW68|W5PW68_SHEEP Uncharacterized protein OS=Ovis aries (Sheep) OX=9940 GN=ENSOARG00000013710 PE=4 SV=1;tr|W5P1Q1|W5P1Q1_SHEEP Uncharacterized protein OS=Ovi	4	4	21.0335688119596	21.8601870131733	21.795483434377	21.9536562323653	22.6256958168849	22.6242119594088	-0.370051596703142	22.1503391492569	-0.656612306754963	0.522919053450304	0.7752313170594	-5.91692073801942
W5PUU0;W5Q9Q3	tr|W5PUU0|W5PUU0_SHEEP Uncharacterized protein OS=Ovis aries (Sheep) OX=9940 GN=RPL31 PE=4 SV=1	6	6	24.6079510684925	24.2325487809539	24.267539674955	23.1173697308029	22.9454794952184	22.6332126115702	0.682562802877037	23.292735492227	1.30563321558485	0.212785277752619	0.568440670567711	-5.35670326037344
W5P7X3	tr|W5P7X3|W5P7X3_SHEEP Transaldolase OS=Ovis aries (Sheep) OX=9940 GN=TALDO1 PE=4 SV=1	7	7	22.251191986951	23.4432393728488	22.9526316026458	22.4962825597681	24.077063386444	22.6440455179786	-0.831624481511636	23.3932213118619	-2.04377033394025	0.0603215212669357	0.40095626991201	-4.31568621296614
W5PSW9	tr|W5PSW9|W5PSW9_SHEEP Ribosomal_L2_C domain-containing protein OS=Ovis aries (Sheep) OX=9940 GN=RPL8 PE=3 SV=1	14	14	26.5167852998686	24.8781488998915	24.7991429032276	25.5255424890257	23.2306628522097	22.6548953554513	0.493742515090538	24.3539917090671	0.662978688697776	0.518142199022318	0.7752313170594	-5.95823384384056
W5QD30	tr|W5QD30|W5QD30_SHEEP Proteasome subunit alpha type OS=Ovis aries (Sheep) OX=9940 GN=PSMA5 PE=3 SV=1	4	4	20.7908185893265	21.1606582432359	20.5137197170819	21.471355129824	22.4369911202068	22.6614679198781	-0.33446982798079	21.6730700339159	-0.565850055751258	0.580478110485492	0.801606084076062	-6.01780967780052
W5NTE7;W5PYT7;W5Q3A0;W5P2P9	tr|W5NTE7|W5NTE7_SHEEP Uncharacterized protein OS=Ovis aries (Sheep) OX=9940 GN=RPL9 PE=4 SV=1;tr|W5PYT7|W5PYT7_SHEEP Uncharacterized protein OS=Ovis aries (Sheep) OX=9940 GN=ENSOARG00000014566 PE=4 SV=1;tr|W5Q3A0|W5Q3A0_SHEEP Uncharacterized protein OS=Ov	8	8	24.9548723696413	24.7822832162095	24.6006004411708	24.5922893425714	23.4378557469941	22.6691707557979	0.483411644722295	23.931139489703	0.828763198281435	0.421183067239244	0.722814552584558	-5.83641313402413
W5PS88	tr|W5PS88|W5PS88_SHEEP Aspartate aminotransferase OS=Ovis aries (Sheep) OX=9940 GN=GOT1 PE=4 SV=1	4	4	NA	NA	NA	21.6296719192142	21.8429734684932	22.6769833106016	0.26367362441313	21.8850802175114	0.433631538701207	0.673797762310078	0.842810578943041	-5.86195525568072
W5PJY3;W5NQ87;W5NSP4;W5PIF4;W5QG71;W5PDZ7;W5Q5B4;W5QBX7	tr|W5PJY3|W5PJY3_SHEEP Uncharacterized protein OS=Ovis aries (Sheep) OX=9940 GN=LOC114116858 PE=3 SV=1;tr|W5NQ87|W5NQ87_SHEEP Uncharacterized protein OS=Ovis aries (Sheep) OX=9940 GN=ENSOARG00000000332 PE=3 SV=1;tr|W5NSP4|W5NSP4_SHEEP Uncharacterized prote	5	5	23.8142388171169	22.7051605030426	23.114547283164	22.94853382265	22.6540736740202	22.6836790397347	-0.303922190618017	23.124851973569	-0.9437225756353	0.36257320811622	0.668029673102027	-5.69279900951461
W5PK33;W5QDK2	tr|W5PK33|W5PK33_SHEEP EF-hand domain family member D2 OS=Ovis aries (Sheep) OX=9940 GN=EFHD2 PE=4 SV=1	4	4	21.0541992286359	21.58541704547	20.664716923553	21.5382497341206	23.6157097265889	22.6896280698473	-0.289522089481981	22.0027478327769	-0.465121133404342	0.649017092248472	0.832936996549194	-6.07006980385707
O78756	sp|O78756|NU5M_SHEEP NADH-ubiquinone oxidoreductase chain 5 OS=Ovis aries (Sheep) OX=9940 GN=MT-ND5 PE=1 SV=1	3	3	NA	19.4820229045186	19.9308179980111	NA	21.0525328100983	22.6990838214871	0.216608479281888	20.7189115571015	0.248283796061681	0.810200233239489	0.905215221356513	-5.76890010084696
W5PSK1	tr|W5PSK1|W5PSK1_SHEEP Hypoxia up-regulated 1 OS=Ovis aries (Sheep) OX=9940 GN=HYOU1 PE=4 SV=1	12	12	23.531482862749	24.139930043632	22.2253082889798	23.2535654894432	23.1811054375639	22.7071670013312	0.00178824042518499	23.1722803507263	0.00422783274211325	0.996691073987847	0.996691073987847	-6.13466293040631
W5Q9Z9;W5P0J1;W5NQG4;W5P7S7	tr|W5Q9Z9|W5Q9Z9_SHEEP Ribos_L4_asso_C domain-containing protein OS=Ovis aries (Sheep) OX=9940 GN=RPL4 PE=4 SV=1	20	20	25.8644702299253	24.4082369906913	23.9910285302458	24.4954729967849	23.1689856218082	22.7150588453956	0.254944715660994	23.9797365113114	0.398659685340353	0.696175044315145	0.85530052027944	-6.09913110349112
W5NR02;W5NWK4;W5NRR0	tr|W5NR02|W5NR02_SHEEP Heterogeneous nuclear ribonucleoprotein D OS=Ovis aries (Sheep) OX=9940 GN=HNRNPD PE=4 SV=1	6	5	22.6261360484598	23.2864492421722	23.3274930080223	21.9034142640061	22.821804421199	22.7265341893863	0.288595921404532	22.6376739015054	0.65255223920359	0.524645791583555	0.7752313170594	-5.96505410100761
W5NTS6	tr|W5NTS6|W5NTS6_SHEEP Lipoyl-binding domain-containing protein OS=Ovis aries (Sheep) OX=9940 GN=DLST PE=4 SV=1	6	6	22.3001717739253	21.3188582759455	23.1621358302297	21.6449239391783	22.2173906125801	22.7331780647731	0.189157467712963	22.1348643489155	0.384939207669559	0.706083569145583	0.859123717557269	-6.10458737595384
W5P010;C5IJ83;W5QHZ4	tr|W5P010|W5P010_SHEEP RAB1B, member RAS oncogene family OS=Ovis aries (Sheep) OX=9940 GN=RAB1B PE=4 SV=1	6	2	20.94824832088	20.918086528654	21.4134696664493	21.7088146580462	22.1944956985039	22.746197617843	0.174719598640404	21.5754674156807	0.452900808353283	0.658109311444617	0.832936996549194	-6.03014402076079
W5P114	tr|W5P114|W5P114_SHEEP Ribosomal_S7 domain-containing protein OS=Ovis aries (Sheep) OX=9940 GN=RPS5 PE=3 SV=1	7	7	24.2157591318021	23.6566293837048	23.9010413224342	22.7711965953299	22.1702733404609	22.7596794284651	0.56806997715826	22.961728211787	1.17083795462773	0.26126278119469	0.591761199874125	-5.51034936528501
W5PMC5;W5Q7M2	tr|W5PMC5|W5PMC5_SHEEP Ribosomal_L7Ae domain-containing protein OS=Ovis aries (Sheep) OX=9940 GN=LOC101110546 PE=3 SV=1	6	6	25.2637667496605	24.6830733359006	24.748140951546	23.7117105409274	22.8453945459163	22.7683325428147	0.983912171610335	23.5114470253224	1.34141736157996	0.201200998921433	0.567918291295213	-5.31372900327719
W5PMM2	tr|W5PMM2|W5PMM2_SHEEP Thioredoxin domain-containing protein OS=Ovis aries (Sheep) OX=9940 GN=ERP44 PE=4 SV=1	3	3	22.8181610390957	22.6984032188083	22.2135546776108	22.9406001695506	23.5051321172509	22.7799808464778	-0.149489170273178	22.9007165966023	-0.461614536836772	0.651468816595818	0.832936996549194	-6.07171159123287
W5PUF2;W5QHN0;W5NTJ3;W5QAY2;W5QHM8;W5NTP1	tr|W5PUF2|W5PUF2_SHEEP Histone H2B OS=Ovis aries (Sheep) OX=9940 GN=HIST2H2BE PE=3 SV=1;tr|W5QHN0|W5QHN0_SHEEP Histone H2B OS=Ovis aries (Sheep) OX=9940 GN=LOC114117289 PE=3 SV=1;tr|W5NTJ3|W5NTJ3_SHEEP Histone H2B OS=Ovis aries (Sheep) OX=9940 GN=HIST1H2BB	8	2	23.5676006464163	23.6139088901641	23.7176970491249	21.4822964417824	23.2222882313365	22.7914770473879	1.70297085257307	22.2143926247488	3.19506297539068	0.00650405773557869	0.235336068260375	-2.30107681421639
W5PB83	tr|W5PB83|W5PB83_SHEEP Serine hydroxymethyltransferase OS=Ovis aries (Sheep) OX=9940 GN=SHMT2 PE=3 SV=1	8	8	23.82353034345	22.9360961479664	23.1813095259725	23.5783537140619	22.8507991268593	22.8045192788377	0.922830606594701	22.7343527195606	2.17589432628572	0.0472344897796155	0.366682182158897	-4.10159849077315
W5P9A0	tr|W5P9A0|W5P9A0_SHEEP Succinate-semialdehyde dehydrogenase OS=Ovis aries (Sheep) OX=9940 GN=ALDH5A1 PE=3 SV=1	5	5	21.5532599689667	21.9741275704168	22.5802548748053	22.486733670228	22.2765493510952	22.818442134084	0.265986690319355	22.1606582205451	0.824902501036539	0.424350501215409	0.724689897052799	-5.79432264679608
W5P7Q3;W5PAS2	tr|W5P7Q3|W5P7Q3_SHEEP Prohibitin OS=Ovis aries (Sheep) OX=9940 GN=PHB PE=3 SV=1	9	9	23.3632176742653	24.8322667954011	24.3756487963326	22.2507034242693	24.1095622538694	22.8288433813694	0.578122393330464	23.3639241481919	1.12685505409707	0.280236433170119	0.60935131398619	-5.51363417687267
W5PG09	tr|W5PG09|W5PG09_SHEEP Phosphoglycerate kinase OS=Ovis aries (Sheep) OX=9940 GN=PGK2 PE=3 SV=1	7	3	21.742484893284	22.5732056366965	22.6869899179651	NA	21.4524623422437	22.8371812448733	-1.06039565674972	22.7886626353874	-2.04830794945004	0.063137336663721	0.401447843235856	-4.25735271806611
W5PEP1	tr|W5PEP1|W5PEP1_SHEEP Sodium/potassium-transporting ATPase subunit alpha OS=Ovis aries (Sheep) OX=9940 GN=ATP1A2 PE=3 SV=1	19	1	25.0429720762289	23.9330061640107	25.2371504335182	23.3334691721553	22.7580368514081	22.8451856879749	1.08791525382108	23.3143457706388	1.39780429013737	0.183989007961677	0.554934588529575	-5.24423117349012
W5Q9Q2	tr|W5Q9Q2|W5Q9Q2_SHEEP Dihydrolipoamide acetyltransferase component of pyruvate dehydrogenase complex OS=Ovis aries (Sheep) OX=9940 GN=DBT PE=3 SV=1	7	7	22.1379242189869	21.4269374486884	22.7462825618968	21.0729588487502	21.2109147748258	22.8513607059618	0.942985596025935	21.4790999434762	2.30036261711049	0.0386897369033518	0.34867377353864	-3.8746847308812
W5PFI7	tr|W5PFI7|W5PFI7_SHEEP Vinculin OS=Ovis aries (Sheep) OX=9940 GN=VCL PE=4 SV=1	9	9	20.6831350239274	20.7452976427679	20.7228523096271	21.1044642348287	20.9283073584705	22.8601510321391	-1.35223986930568	21.8501545349463	-2.61862664734368	0.02026750982418	0.305340093280616	-3.34407354407889
W5PBX9	tr|W5PBX9|W5PBX9_SHEEP 2-oxoisovalerate dehydrogenase subunit alpha OS=Ovis aries (Sheep) OX=9940 GN=BCKDHA PE=3 SV=1	8	8	21.8512682692635	21.5212560991316	22.3683060489957	21.3921301976952	22.0375812879423	22.8657129294291	0.285660837128248	21.876196637018	0.846811239324991	0.41246489134515	0.719850247794869	-5.77651134798824
W5QJ62	tr|W5QJ62|W5QJ62_SHEEP Actinin alpha 1 OS=Ovis aries (Sheep) OX=9940 GN=ACTN1 PE=4 SV=1	12	5	20.5965162383668	21.2773781549009	22.1081816663013	21.8948353654426	21.6703051536538	22.8783638507727	-0.178198065923535	21.8266957712015	-0.497459524094278	0.626608623263454	0.827291473485612	-6.05436320440586
W5QE39;D4P8H6;W5PY38;W5Q8Y0;W5PCW0;W5P7F5;W5PZY1	tr|W5QE39|W5QE39_SHEEP Ribosomal_L23eN domain-containing protein OS=Ovis aries (Sheep) OX=9940 GN=ENSOARG00000019540 PE=3 SV=1;tr|D4P8H6|D4P8H6_SHEEP Ribosomal_L23eN domain-containing protein OS=Ovis aries (Sheep) OX=9940 GN=rpl23a PE=2 SV=1;tr|W5PY38|W5PY	8	8	24.2076453753723	23.5293795142603	23.7255131322466	23.3444729316642	22.5335359086754	22.8888053829538	0.614569328472278	23.0642740432926	1.41511925127107	0.178952764135173	0.546353745196365	-5.22246244548158
W5Q305	tr|W5Q305|W5Q305_SHEEP Gal_mutarotas_2 domain-containing protein OS=Ovis aries (Sheep) OX=9940 GN=GANAB PE=3 SV=1	9	9	22.9838775031553	22.8686598700339	22.7228835745904	22.9740840970363	23.5780054155486	22.9021257162486	0.50865893129204	22.7506098971228	1.71422032949016	0.108593646848254	0.441868376751921	-4.81714465158051
W5P610	tr|W5P610|W5P610_SHEEP Chloride intracellular channel protein OS=Ovis aries (Sheep) OX=9940 GN=CLIC1 PE=3 SV=1	9	7	22.9880610092557	23.6828532785832	23.5949465316089	21.8507832899114	23.461234511099	22.9122921444384	-0.533695515395991	23.3485428851808	-1.1300451452248	0.277500289420765	0.609278088251143	-5.55418103107591
W5NZQ2	tr|W5NZQ2|W5NZQ2_SHEEP CYTOSOL_AP domain-containing protein OS=Ovis aries (Sheep) OX=9940 GN=LAP3 PE=3 SV=1	7	7	22.4014352686978	22.1401189383779	22.5941064475934	22.7106105974089	23.8120829428565	22.9245567071473	0.0970332829128147	22.7153018422239	0.247810111894352	0.807889191042246	0.904642387574252	-6.14878128493667
W5Q6J0;W5P5Q1;W5PQP5;W5PPS0	tr|W5Q6J0|W5Q6J0_SHEEP Uncharacterized protein OS=Ovis aries (Sheep) OX=9940 GN=ENSOARG00000017078 PE=4 SV=1;tr|W5P5Q1|W5P5Q1_SHEEP Uncharacterized protein OS=Ovis aries (Sheep) OX=9940 GN=ENSOARG00000005357 PE=4 SV=1;tr|W5PQP5|W5PQP5_SHEEP Uncharacterized	6	5	22.674868178658	23.8994493802677	23.0478622040725	22.6369298717597	23.9152294376447	22.9382243290146	-0.598387368457278	23.4846209177982	-1.58736653652414	0.13481493300385	0.489142563019081	-4.99551992839937
Q9TR28;W5P5H0	sp|Q9TR28|CX7A1_SHEEP Cytochrome c oxidase subunit 7A1, mitochondrial OS=Ovis aries (Sheep) OX=9940 GN=COX7A1 PE=1 SV=1;tr|W5P5H0|W5P5H0_SHEEP Cytochrome c oxidase subunit 7A1, mitochondrial OS=Ovis aries (Sheep) OX=9940 GN=COX7A1 PE=1 SV=1	1	1	NA	22.8180917346417	23.0541259806922	NA	24.0575568162074	22.944778985122	-0.214632291945122	23.2901824764809	-0.389316070458557	0.707250704367274	0.859123717557269	-5.72349688574244
W5P303;P68251	tr|W5P303|W5P303_SHEEP 14_3_3 domain-containing protein OS=Ovis aries (Sheep) OX=9940 GN=YWHAB PE=3 SV=1;sp|P68251|1433B_SHEEP 14-3-3 protein beta/alpha OS=Ovis aries (Sheep) OX=9940 GN=YWHAB PE=1 SV=2	8	4	22.9254532038521	22.5227360013132	21.7168535764428	22.5106533576705	23.691876768654	22.9528136795411	-0.591850966027383	23.0159899142593	-1.57851123275144	0.136833757712372	0.489142563019081	-5.00762940215168
W5NUN0	tr|W5NUN0|W5NUN0_SHEEP Thioredoxin domain-containing protein OS=Ovis aries (Sheep) OX=9940 GN=PRDX3 PE=4 SV=1	5	5	22.3323355272292	21.094235226764	21.6126797809149	22.5803938938337	22.3100088071303	22.9614016718176	0.0593277976524895	22.1188452524554	0.147614144911464	0.884758119965869	0.946421625996106	-6.16905586183909
W5QFR8;W5QFP9;W5NTE3;W5PHI6;W5QFL0;W5PHG0;W5NTQ3;W5NRD9;W5P5A8;W5P169;W5NRH6	tr|W5QFR8|W5QFR8_SHEEP Histone H3 OS=Ovis aries (Sheep) OX=9940 GN=HIST1H3A PE=3 SV=1;tr|W5QFP9|W5QFP9_SHEEP Histone H3 OS=Ovis aries (Sheep) OX=9940 GN=ENSOARG00000020070 PE=3 SV=1;tr|W5NTE3|W5NTE3_SHEEP Histone H3 OS=Ovis aries (Sheep) OX=9940 GN=ENSOARG	6	1	23.9157898026263	26.0421583032407	25.0701533767632	NA	25.0196861531326	22.9681419598993	1.6097756503243	23.725126473501	2.39769422092227	0.0322768315291205	0.317671973470817	-3.71307696003753
W5QDZ3;W5QCX5	tr|W5QDZ3|W5QDZ3_SHEEP Arp2/3 complex 34 kDa subunit OS=Ovis aries (Sheep) OX=9940 GN=ENSOARG00000019495 PE=3 SV=1	10	10	24.0745595790401	24.325424229384	24.0140121570743	23.0199581002384	23.5476576706323	22.9746594336035	0.4324174949179	23.4431697808698	1.03114871203797	0.320006025591313	0.640012122839838	-5.65505585565909
W5PF18	tr|W5PF18|W5PF18_SHEEP Uncharacterized protein OS=Ovis aries (Sheep) OX=9940 GN=LOC101102454 PE=4 SV=1	3	3	23.2564154215489	22.9835039362357	23.5718200213515	22.9665720412256	23.1016699403125	22.982707705469	0.173751935618398	23.0569055432147	0.725486589105503	0.480139725542454	0.757199178557977	-5.91523515582554
W5P878	tr|W5P878|W5P878_SHEEP Carn_acyltransf domain-containing protein OS=Ovis aries (Sheep) OX=9940 GN=CPT2 PE=3 SV=1	6	6	21.3290100105036	22.3705489751561	23.2495415230853	22.2717239121176	22.4303594810399	22.9883996346386	0.629009878641515	22.1254256501028	1.98211573356081	0.0675068437103316	0.401447843235856	-4.41324292996594
W5PC09	tr|W5PC09|W5PC09_SHEEP Proteasome subunit alpha type OS=Ovis aries (Sheep) OX=9940 GN=PSMA6 PE=3 SV=1	3	3	19.5151835201688	20.1646669534741	19.860366630341	21.1603452816063	23.5360446119492	22.9974980861879	-1.20768268370598	21.6887572541036	-1.27161306120999	0.22768273306666	0.577092492227629	-5.29750891419563
W5P940	tr|W5P940|W5P940_SHEEP Signal sequence receptor subunit 4 OS=Ovis aries (Sheep) OX=9940 GN=SSR4 PE=4 SV=1	5	5	23.0950465434228	22.8071191759406	22.7914770473879	23.5536734390427	23.9391462774373	23.0066647816582	1.09795763291288	22.6498757276918	3.74262917843488	0.00219500502012663	0.159681267778358	-1.29156624709108
W5QDL0;W5P2N4	tr|W5QDL0|W5QDL0_SHEEP AdoHcyase_NAD domain-containing protein OS=Ovis aries (Sheep) OX=9940 GN=AHCYL1 PE=3 SV=1;tr|W5P2N4|W5P2N4_SHEEP AdoHcyase_NAD domain-containing protein OS=Ovis aries (Sheep) OX=9940 GN=AHCYL2 PE=3 SV=1	9	9	22.5549857674546	23.073203015384	23.5158236216127	21.451634231743	22.3697146158629	23.0143604602599	0.632579138446186	22.3469973828297	1.36303736937858	0.194452891081794	0.561696227716624	-5.28733662118564
W5PWD6	tr|W5PWD6|W5PWD6_SHEEP 14_3_3 domain-containing protein OS=Ovis aries (Sheep) OX=9940 GN=YWHAG PE=3 SV=1	7	1	21.5958620555627	21.3425461584496	21.5943124382056	21.9329563758545	24.0205141811562	23.0237820472498	-0.781361764644014	22.6423430917351	-1.45953050326571	0.166554175238875	0.532403944780678	-5.16573114296418
W5P760	tr|W5P760|W5P760_SHEEP Galectin OS=Ovis aries (Sheep) OX=9940 GN=LGALS4 PE=4 SV=1	9	9	21.8204000454407	25.1743974116021	24.4759645375295	NA	24.5837786277448	23.0366485805807	1.39090837784827	23.1227836516554	2.07179473961255	0.0605722707220015	0.40095626991201	-4.22122933113286
W5QBQ9;W5PWV8;W5PT09;W5PBN5;W5PNI5;W5P8Z5;W5PPG6;W5QDF5;W5PIU1	tr|W5QBQ9|W5QBQ9_SHEEP Myosin heavy chain 9 OS=Ovis aries (Sheep) OX=9940 GN=MYH9 PE=3 SV=1	13	9	23.6931648984948	22.0613580500613	23.5632100112041	21.9132349963302	22.3984303566147	23.046662894791	1.74622516556981	21.9062309517978	4.65881321422585	0.000371616553751834	0.0555938364412744	0.362603437118442
W5QC38;W5NVF9;W5Q5C1;W5PW95;W5NVI3;W5QC30;W5P9C5	tr|W5QC38|W5QC38_SHEEP Tubulin alpha chain OS=Ovis aries (Sheep) OX=9940 GN=TUBA1B PE=1 SV=1;tr|W5NVF9|W5NVF9_SHEEP Tubulin alpha chain OS=Ovis aries (Sheep) OX=9940 GN=ENSOARG00000002051 PE=3 SV=1;tr|W5Q5C1|W5Q5C1_SHEEP Tubulin alpha chain OS=Ovis aries (	14	0	23.720830868165	24.5788571362895	23.8313684181029	23.5124914690945	24.3073240675969	23.0543845556189	0.263163256292295	23.7026277909985	0.741455450178455	0.470707717122608	0.75419847241232	-5.90367549520535
W5QG64	tr|W5QG64|W5QG64_SHEEP Isovaleryl-CoA dehydrogenase OS=Ovis aries (Sheep) OX=9940 GN=IVD PE=3 SV=1	7	7	22.5923942034904	21.9532508220063	22.3938711192058	22.2831376471538	22.4805944351876	23.0611112766165	0.309610622639074	22.3199944827438	1.04239561237655	0.316283994708115	0.638335025093155	-5.59956748154309
W5PK27	tr|W5PK27|W5PK27_SHEEP Myosin light chain 6 OS=Ovis aries (Sheep) OX=9940 GN=MYL6 PE=4 SV=1	6	6	22.4922672555543	23.2016066661252	23.0594686486435	22.5218340547539	22.3803373587393	23.0696183897253	0.269207708898652	22.6529182078076	0.939419614745736	0.36348673389375	0.668029673102027	-5.74154486576278
W5PXJ8	tr|W5PXJ8|W5PXJ8_SHEEP DLH domain-containing protein OS=Ovis aries (Sheep) OX=9940 GN=CMBL PE=4 SV=1	5	5	20.3748366400551	21.142958162871	21.4071042947774	NA	22.9863383687512	23.0806780244378	-0.877886900094861	22.2373265482259	-1.24109818518433	0.238361755877398	0.580764147870663	-5.34979882613276
W5Q0Q1	tr|W5Q0Q1|W5Q0Q1_SHEEP 14_3_3 domain-containing protein OS=Ovis aries (Sheep) OX=9940 GN=YWHAQ PE=3 SV=1	11	8	23.4053458839927	22.6335706699582	23.0938705303807	22.7853461199626	23.1277745209317	23.0944803617807	-0.54758121430153	23.2971886216519	-1.82764999953673	0.0890512626686732	0.42335693876466	-4.65034854936722
W5PNW7;Q9MZA9;W5QG29;W5QC27	tr|W5PNW7|W5PNW7_SHEEP IF rod domain-containing protein OS=Ovis aries (Sheep) OX=9940 GN=VIM PE=3 SV=1	16	14	23.6171002064424	23.3473512948962	22.3137787057051	24.2948236715002	24.0978990971676	23.1086599698809	-1.74314919975384	24.3348434241423	-4.21265405525123	0.000874121765429206	0.0934061543630066	-0.433241521457749
W5Q436	tr|W5Q436|W5Q436_SHEEP Uncharacterized protein OS=Ovis aries (Sheep) OX=9940 GN=SLC25A5 PE=3 SV=1	11	3	24.4841163010957	23.0088367350475	24.4284819526272	23.0630506710981	22.5238355300457	23.1188740745733	1.09320863276568	23.073462999826	2.16530489085976	0.053298036110833	0.380293103945534	-4.01404072615263
W5PBP1;W5P3D6;W5P327	tr|W5PBP1|W5PBP1_SHEEP Uncharacterized protein OS=Ovis aries (Sheep) OX=9940 GN=RPS14 PE=3 SV=1	10	10	25.3872749055592	24.9376887657634	24.8353073268316	24.2391182353167	23.2587089950713	23.1260671986848	0.63402522662895	23.9803482912234	1.00869745388728	0.330284745352464	0.643869589527051	-5.67686552985391
W5QG16	tr|W5QG16|W5QG16_SHEEP Adenylyl cyclase-associated protein OS=Ovis aries (Sheep) OX=9940 GN=CAP1 PE=3 SV=1	12	12	23.6067222390102	23.9819336104085	21.9258293166936	21.6690518855946	22.7084253842465	23.1337581260024	-0.274797874754807	22.9750190310367	-0.524992403823404	0.607826014363552	0.816254683561826	-6.04018972879112
W5PPN2	tr|W5PPN2|W5PPN2_SHEEP Protein disulfide isomerase family A member 2 OS=Ovis aries (Sheep) OX=9940 GN=PDIA2 PE=4 SV=1	9	9	24.1684120444873	23.1362203383352	23.1552286948154	24.1702431707898	23.059940625321	23.1424738625865	0.265235811850843	23.3394685501305	0.755981176688699	0.462227466879851	0.751622054839409	-5.8929593422548
W5NUE3	tr|W5NUE3|W5NUE3_SHEEP Thioredoxin domain-containing protein OS=Ovis aries (Sheep) OX=9940 GN=PRDX1 PE=4 SV=1	11	9	23.6600113512866	24.6241516317548	23.9131416705799	23.916628057909	24.7770028702043	23.1521621611432	-0.806847111676721	24.4106065129846	-2.47482252500189	0.0267772357237224	0.305340093280616	-3.59583497279965
W5Q9M2;W5P0V5;W5P5S1	tr|W5Q9M2|W5Q9M2_SHEEP RAB11A, member RAS oncogene family OS=Ovis aries (Sheep) OX=9940 GN=RAB11A PE=4 SV=1;tr|W5P0V5|W5P0V5_SHEEP RAB11B, member RAS oncogene family OS=Ovis aries (Sheep) OX=9940 GN=RAB11B PE=4 SV=1	6	6	23.6729739934948	23.5814969097951	23.7321167208375	22.798927623477	23.9487290543661	23.1608964712267	0.686443472157372	23.1393017261209	2.17038896030207	0.0477224210975034	0.366682182158897	-4.11064770471473
W5PZ94	tr|W5PZ94|W5PZ94_SHEEP Aconitase 1 OS=Ovis aries (Sheep) OX=9940 GN=ACO1 PE=3 SV=1	13	13	21.6375378191641	23.6331283110671	22.5232991143055	21.5989309029	23.6662624891956	23.1716310325842	-0.704031664423802	23.057147443748	-1.15276669449043	0.268364027508802	0.599212813661444	-5.52992380212971
W5PVR4	tr|W5PVR4|W5PVR4_SHEEP Ribosomal protein S17 OS=Ovis aries (Sheep) OX=9940 GN=RPS17 PE=3 SV=1	6	6	25.0859156400487	24.0314828385661	24.5296530247052	23.7328779843356	23.3830640527937	23.1851343491208	0.835312097777891	23.5736985993727	1.78431954898248	0.0961135360818698	0.430496556821788	-4.71483730416462
W5PUC2	tr|W5PUC2|W5PUC2_SHEEP Acyl-CoA dehydrogenase short chain OS=Ovis aries (Sheep) OX=9940 GN=ACADS PE=4 SV=1	9	9	23.3980397255804	22.8868785323148	22.9593871189926	22.2394256756355	23.1600090901806	23.2000280054377	-0.0362188722708865	22.9904244817831	-0.115650906569885	0.909701987625883	0.958390263019944	-6.12780360299469
W5PP47;Q10994;W5PP17	tr|W5PP47|W5PP47_SHEEP Cystatin domain-containing protein OS=Ovis aries (Sheep) OX=9940 GN=ENSOARG00000011405 PE=3 SV=1;sp|Q10994|CYTB_SHEEP Cystatin-B OS=Ovis aries (Sheep) OX=9940 GN=CSTB PE=1 SV=1;tr|W5PP17|W5PP17_SHEEP Cystatin domain-containing protei	3	3	20.7351023079702	21.4559119523862	20.7759425298478	21.3660455688667	23.2039862666887	23.2061280251557	-1.27560561535641	22.4283222494974	-2.03103007267231	0.0617461065020821	0.401447843235856	-4.33597337334669
C9E8M7	tr|C9E8M7|C9E8M7_SHEEP Cytochrome b5 heme-binding domain-containing protein OS=Ovis aries (Sheep) OX=9940 GN=CYB5 PE=2 SV=1	3	3	21.540526865155	21.365980157316	22.4930037365949	22.3805630477818	23.3409321287855	23.2182255560371	0.780917735825504	21.9994130473657	1.98846334607601	0.0667324990372933	0.401447843235856	-4.40327217561377
W5PJ73	tr|W5PJ73|W5PJ73_SHEEP Complex1_49kDa domain-containing protein OS=Ovis aries (Sheep) OX=9940 GN=NDUFS2 PE=1 SV=1	7	7	NA	21.5780536625567	22.620465361329	21.0519831970212	23.4967677486893	23.2277194315677	1.15545905637036	21.8172683520476	2.45995623767578	0.0301009780695067	0.30863958063706	-3.60191752927051
W5NXP7	tr|W5NXP7|W5NXP7_SHEEP NAD(P)-bd_dom domain-containing protein OS=Ovis aries (Sheep) OX=9940 GN=GMDS PE=3 SV=1	13	13	22.8334614825074	24.1179438395331	23.0827809588437	21.6858640672919	23.6272393219704	23.239118134254	-0.386771688015706	23.2911204780746	-0.667020511710682	0.515633572889624	0.7752313170594	-5.95556273564978
W5QHI0	tr|W5QHI0|W5QHI0_SHEEP MICOS complex subunit MIC60 OS=Ovis aries (Sheep) OX=9940 GN=IMMT PE=3 SV=1	9	9	22.8582342974587	22.0499347195539	23.6976902058566	21.444095805602	22.2421162680162	23.2483721455209	0.578177920229507	22.3588027389096	1.19356516490905	0.255786526190749	0.587842106499711	-5.3846152463952
W5Q8Q7	tr|W5Q8Q7|W5Q8Q7_SHEEP Dolichyl-diphosphooligosaccharide--protein glycosyltransferase subunit 2 OS=Ovis aries (Sheep) OX=9940 GN=RPN2 PE=3 SV=1	17	17	25.1726425662164	25.1551945501359	25.097272209707	23.5664471052698	24.7112353662488	23.2581091926876	1.13635274130004	23.9253071277276	1.95563884748982	0.0708259089011904	0.402352475590389	-4.45464646238343
W5Q2F4	tr|W5Q2F4|W5Q2F4_SHEEP S-(hydroxymethyl)glutathione dehydrogenase OS=Ovis aries (Sheep) OX=9940 GN=ADH5 PE=3 SV=1	6	6	21.457593804617	22.5855652088654	22.7010602738747	22.4491736995506	23.781956720789	23.2701151320702	-1.40743612055457	23.4112955335718	-3.00918542020898	0.0094042092167434	0.235336068260375	-2.64157257645285
W5NXM4;W5PMD7	tr|W5NXM4|W5NXM4_SHEEP S4 RNA-binding domain-containing protein OS=Ovis aries (Sheep) OX=9940 GN=ENSOARG00000002753 PE=3 SV=1;tr|W5PMD7|W5PMD7_SHEEP S4 RNA-binding domain-containing protein OS=Ovis aries (Sheep) OX=9940 GN=ENSOARG00000010831 PE=3 SV=1	10	10	25.3617347677606	24.5059997540215	24.5650193080528	24.6567526346146	23.1350213318764	23.2771814202718	0.373387157789455	24.0635912905382	0.635695969646381	0.535257554762602	0.779656412159805	-5.97586551068671
W5PQN4	tr|W5PQN4|W5PQN4_SHEEP Alpha-carbonic anhydrase domain-containing protein OS=Ovis aries (Sheep) OX=9940 GN=CA9 PE=3 SV=1	6	6	23.1218295848453	23.2154029977109	22.6532555400331	24.0547967645492	24.1213382485316	23.287657625919	-0.0116010445310053	23.4148473158637	-0.0230144587461308	0.981964473896693	0.989904887432245	-6.17996001135116
W5PLE9	tr|W5PLE9|W5PLE9_SHEEP Uncharacterized protein OS=Ovis aries (Sheep) OX=9940 GN=ERP29 PE=4 SV=1	7	7	22.0204305550624	22.0020196268519	22.5676562286045	21.7926629958841	23.9781478513704	23.2939869224716	-0.346704563388492	22.7825029784017	-0.752997893974203	0.46396137572707	0.752664894435885	-5.89517580789701
W5PL89	tr|W5PL89|W5PL89_SHEEP Uncharacterized protein OS=Ovis aries (Sheep) OX=9940 GN=ENSOARG00000010451 PE=4 SV=1	7	4	21.9825686716054	23.2478789235701	22.8306095432139	23.0879020874229	23.6824341987822	23.3069187650516	-0.694244004275507	23.3386174880965	-1.7632982349558	0.101396569708287	0.438408289836988	-4.71031608690982
W5PRP1	tr|W5PRP1|W5PRP1_SHEEP Na(+)/H(+) exchange regulatory cofactor NHE-RF OS=Ovis aries (Sheep) OX=9940 GN=SLC9A3R1 PE=4 SV=1	9	9	21.3388567006049	22.071032172695	23.1333512890937	21.8212001888713	22.9395660183178	23.3167307937048	-0.611159307957713	22.7423691811934	-1.21980007406472	0.242748472140756	0.587624133208045	-5.45607919910537
W5P7D3;W5P2S9	tr|W5P7D3|W5P7D3_SHEEP GOLD domain-containing protein OS=Ovis aries (Sheep) OX=9940 GN=TMED9 PE=3 SV=1;tr|W5P2S9|W5P2S9_SHEEP GOLD domain-containing protein OS=Ovis aries (Sheep) OX=9940 GN=ENSOARG00000004420 PE=3 SV=1	4	4	21.716819124738	21.9633682515102	21.987653279873	NA	23.0015338703863	23.3259071835191	NA	22.3990563420053	NA	NA	NA	NA
W5P9P3	tr|W5P9P3|W5P9P3_SHEEP TCTP domain-containing protein OS=Ovis aries (Sheep) OX=9940 GN=ENSOARG00000006680 PE=3 SV=1	1	1	23.0093144012274	21.8856747552048	22.5029519762122	NA	NA	23.3382210916009	-1.20458441118318	23.3532541178298	-1.84654679928215	0.0919684915181867	0.426681017057226	-4.52071184587168
W5PK66	tr|W5PK66|W5PK66_SHEEP DJ-1_PfpI domain-containing protein OS=Ovis aries (Sheep) OX=9940 GN=PARK7 PE=4 SV=1	6	6	22.1554961096451	22.0063498679263	22.9825202079681	21.3067048226057	21.8364124217432	23.3462089525758	-0.856568730871324	22.7005664291797	-1.66734865156813	0.117712743408093	0.456279317899653	-4.88409826610076
W5P1M1	tr|W5P1M1|W5P1M1_SHEEP Electron transfer flavoprotein-ubiquinone oxidoreductase OS=Ovis aries (Sheep) OX=9940 GN=ETFDH PE=4 SV=1	10	10	23.1153074768674	21.7746237530403	23.3129802137931	22.319367699488	21.9568324849779	23.3528131146367	1.36854646783376	21.9543808898837	3.66447500061558	0.00256173156863677	0.159681267778358	-1.43550989433856
W5P8U8	tr|W5P8U8|W5P8U8_SHEEP Desmoglein 2 OS=Ovis aries (Sheep) OX=9940 GN=DSG2 PE=4 SV=1	14	14	23.2024858641735	23.1545124320244	24.082511628096	NA	22.5647905941588	23.3639839916873	-0.006331589424029	23.2771104962593	-0.0171127409401491	0.986607322954055	0.991253690639486	-6.1345216503587
W5QCZ0	tr|W5QCZ0|W5QCZ0_SHEEP Sulfurtransferase OS=Ovis aries (Sheep) OX=9940 GN=MPST PE=4 SV=1	10	10	24.0494851693098	24.2404458249873	25.2769001690263	23.0462030117696	23.7683717376173	23.3841486520405	0.40898125203886	23.7564351347724	0.622810002984665	0.543450241753015	0.779656412159805	-5.98395072779794
W5PXG3;W5QEF9	tr|W5PXG3|W5PXG3_SHEEP COX6C domain-containing protein OS=Ovis aries (Sheep) OX=9940 GN=ENSOARG00000014113 PE=1 SV=1;tr|W5QEF9|W5QEF9_SHEEP COX6C domain-containing protein OS=Ovis aries (Sheep) OX=9940 GN=ENSOARG00000019653 PE=4 SV=1	4	4	21.2259056167153	22.2754782716495	23.3191660728361	22.5028354742387	23.5269224559929	23.3953371340942	0.518087760300141	22.4721130677544	1.07395078431394	0.302434295339189	0.625146503303298	-5.56810907782682
C5IJ99;W5Q4M2;W5QDT4	tr|C5IJ99|C5IJ99_SHEEP RHOA OS=Ovis aries (Sheep) OX=9940 GN=RHOA PE=2 SV=1;tr|W5Q4M2|W5Q4M2_SHEEP Uncharacterized protein OS=Ovis aries (Sheep) OX=9940 GN=ENSOARG00000016449 PE=4 SV=1	4	4	23.0228893595464	23.0828846552644	23.2743123458791	23.1346651807706	23.3538355761727	23.4043271116045	0.149318273297094	23.1374932348911	0.61455421199301	0.548735369264873	0.781817249924047	-5.98904864599716
W5QI03	tr|W5QI03|W5QI03_SHEEP Uncharacterized protein OS=Ovis aries (Sheep) OX=9940 GN=TPM1 PE=3 SV=1	9	3	21.0966379209699	21.3260936823748	21.1868430079262	22.8723128820991	22.6929372979027	23.4136508013052	-0.987823916987434	22.5919912239234	-1.54480178391266	0.144757015038773	0.498978097921671	-5.0533008218222
W5P694;W5Q9W4	tr|W5P694|W5P694_SHEEP Uncharacterized protein OS=Ovis aries (Sheep) OX=9940 GN=RPLP2 PE=3 SV=1	4	4	22.6506468718712	22.7411224224178	22.1807025024516	23.7636657353134	23.8490347731393	23.4220972471135	-0.546187658017018	23.3743054210596	-1.09469197835429	0.292180159782716	0.619123964638731	-5.591128661405
W5P5W9	tr|W5P5W9|W5P5W9_SHEEP Triosephosphate isomerase OS=Ovis aries (Sheep) OX=9940 GN=TPI1 PE=3 SV=1	9	9	22.5787005151629	24.4540848972857	23.3654956192588	21.4628254463073	24.3998700305946	23.4329299481507	-1.05839640128157	23.8115159434341	-1.80918307840363	0.0920025017239954	0.426681017057226	-4.67794664439161
W5PQK7;W5QHX1	tr|W5PQK7|W5PQK7_SHEEP Eukaryotic translation initiation factor 5A OS=Ovis aries (Sheep) OX=9940 GN=EIF5A PE=3 SV=1;tr|W5QHX1|W5QHX1_SHEEP Eukaryotic translation initiation factor 5A OS=Ovis aries (Sheep) OX=9940 GN=EIF5A2 PE=3 SV=1	6	6	23.3257108746767	23.8426269170248	23.4295393340129	22.9904445421074	24.1867286262112	23.444777946603	-0.130748480757006	23.6020122804845	-0.41850624965363	0.681944171359123	0.84742819433208	-6.09090874768645
W5PE11	tr|W5PE11|W5PE11_SHEEP Cell division cycle 42 OS=Ovis aries (Sheep) OX=9940 GN=CDC42 PE=4 SV=1	7	7	24.4253665977729	24.4197301147961	23.9615902422045	22.8461697857759	23.3941440789988	23.4581234323348	0.300226146305736	23.6007409688276	0.620425726480987	0.544973696092573	0.779656412159805	-5.98542960531057
W5PNV0;W5PR69	tr|W5PNV0|W5PNV0_SHEEP Uncharacterized protein OS=Ovis aries (Sheep) OX=9940 GN=LOC114110327 PE=3 SV=1;tr|W5PR69|W5PR69_SHEEP Uncharacterized protein OS=Ovis aries (Sheep) OX=9940 GN=ENSOARG00000012079 PE=3 SV=1	7	7	24.7184054199124	24.600745789808	24.3326468929687	23.7796262895074	23.9945898635572	23.4706993977059	0.594652725433871	23.8521259128596	1.61602354318489	0.128456021439271	0.478035343465546	-4.9560183732718
W5P1S6	tr|W5P1S6|W5P1S6_SHEEP Dolichyl-diphosphooligosaccharide--protein glycosyltransferase subunit 1 OS=Ovis aries (Sheep) OX=9940 GN=ENSOARG00000004090 PE=3 SV=1	13	11	24.5359776856109	24.6558420993406	24.6845486217012	22.6917047351545	23.8629484095956	23.4866131662654	1.81034068827249	23.0811021088084	2.98710132625148	0.00982448295638934	0.235336068260375	-2.68183322579129
C5IJA0;W5Q1A2;W5QIZ8;W5QBU8	tr|C5IJA0|C5IJA0_SHEEP GTP-binding nuclear protein Ran OS=Ovis aries (Sheep) OX=9940 GN=RAN PE=2 SV=1;tr|W5Q1A2|W5Q1A2_SHEEP GTP-binding nuclear protein Ran OS=Ovis aries (Sheep) OX=9940 GN=ENSOARG00000015368 PE=3 SV=1	13	13	24.0828836456686	24.7224721821651	24.735401750309	22.6591333735883	23.7076133149823	23.4966446401897	-0.354012508459547	24.0776977387136	-0.610459032619069	0.551367410907115	0.782981295994525	-5.99155354910933
W5QGT9;W5PFV0	tr|W5QGT9|W5QGT9_SHEEP 3-hydroxy-3-methylglutaryl coenzyme A synthase OS=Ovis aries (Sheep) OX=9940 GN=HMGCS2 PE=3 SV=1	9	9	23.2252196666571	22.5792406303245	23.8056086340912	22.0715863626839	22.7168295428075	23.5057963368831	0.982813556727013	22.5373134273653	1.66716217805251	0.119451279500662	0.458055737690911	-4.84697186584356
W5PAR2	tr|W5PAR2|W5PAR2_SHEEP Uncharacterized protein OS=Ovis aries (Sheep) OX=9940 GN=NDUFA11 PE=1 SV=1	2	2	22.1765192424793	22.4194670438522	23.4689927767289	NA	22.8964997019781	23.5171317244937	0.950190616562413	22.4206267896252	1.95886443868873	0.0738589462449165	0.403947540436068	-4.39318746182337
W5Q701;W5Q5B8	tr|W5Q701|W5Q701_SHEEP HIT domain-containing protein OS=Ovis aries (Sheep) OX=9940 GN=LOC101112491 PE=4 SV=1;tr|W5Q5B8|W5Q5B8_SHEEP HIT domain-containing protein OS=Ovis aries (Sheep) OX=9940 GN=ENSOARG00000016673 PE=4 SV=1	5	5	22.9365362295197	23.9229024035554	23.6423321033378	22.6501477920037	23.4273462847885	23.5296096333538	-1.07071131767281	23.838166037005	-3.0322314836971	0.0096526163038807	0.235336068260375	-2.61636585213393
W5PPG3	tr|W5PPG3|W5PPG3_SHEEP Aldedh domain-containing protein OS=Ovis aries (Sheep) OX=9940 GN=ENSOARG00000011512 PE=3 SV=1	8	8	21.7482189338507	22.8581037582775	22.2324807414933	22.6766929791269	24.555035147647	23.5405061169267	-0.526566561455883	23.1984562269483	-0.9780825958206	0.344680035256578	0.654367173532792	-5.7059398162705
W5Q894	tr|W5Q894|W5Q894_SHEEP Glutathione S-transferase kappa OS=Ovis aries (Sheep) OX=9940 GN=GSTK1 PE=3 SV=1	5	5	22.9614889551748	21.4862924990582	22.9758157128499	22.3064632056482	19.7326430812459	23.5526475830675	0.858528661339314	21.778984872232	1.47646326494696	0.163701384903614	0.527795844430617	-5.10329970607847
W5QED8;W5NSD5	tr|W5QED8|W5QED8_SHEEP RAP1A, member of RAS oncogene family OS=Ovis aries (Sheep) OX=9940 GN=RAP1A PE=4 SV=1;tr|W5NSD5|W5NSD5_SHEEP RAP1B, member of RAS oncogene family OS=Ovis aries (Sheep) OX=9940 GN=RAP1B PE=4 SV=1	9	9	24.6306841464974	24.6351182240649	24.8234104922098	23.6599421445211	24.3154642537624	23.5642369088129	0.734580117172168	23.9041859697254	1.88797079695723	0.0799925641322721	0.408941041257974	-4.55905730141985
W5Q675;W5PDP5;W5Q3H4;W5P1Z6	tr|W5Q675|W5Q675_SHEEP S5 DRBM domain-containing protein OS=Ovis aries (Sheep) OX=9940 GN=RPS2 PE=3 SV=1	12	12	26.1706042012034	25.3517745445953	25.2216524744134	25.059640323305	24.3904157418023	23.5751188611746	0.239596585606151	24.8417360649459	0.438816664761509	0.667509678036537	0.836343784206582	-6.08209165663211
W5QDV4;P18276	tr|W5QDV4|W5QDV4_SHEEP Peptidase A1 domain-containing protein OS=Ovis aries (Sheep) OX=9940 GN=CYM PE=3 SV=1;sp|P18276|CHYM_SHEEP Chymosin OS=Ovis aries (Sheep) OX=9940 GN=CYM PE=2 SV=1	7	7	23.8345779285413	23.4948677350968	22.4591396329611	24.1993422957899	24.1616011055659	23.5841868839927	-0.935138713782759	24.089855287216	-2.3120774392287	0.0365524022308295	0.337545640353832	-3.87451224938074
W5PNR7	tr|W5PNR7|W5PNR7_SHEEP 2Fe-2S ferredoxin-type domain-containing protein OS=Ovis aries (Sheep) OX=9940 GN=SDHB PE=4 SV=1	6	6	23.1275631799443	22.9424193985813	23.6025973212005	23.489736333556	22.4728479636654	23.5940251701144	1.00669857296219	22.7015156080292	3.33848242956062	0.00489131673112487	0.215217936169494	-2.03697859319203
W5NXU1	tr|W5NXU1|W5NXU1_SHEEP Anion exchange protein OS=Ovis aries (Sheep) OX=9940 GN=SLC4A2 PE=3 SV=1	11	11	25.4283911929981	25.4144772706518	26.1548295108373	23.2198069162275	22.4574626928897	23.6035455936723	0.631297260671573	24.0927988959075	0.665324036758121	0.517509369620809	0.7752313170594	-5.91120540534213
W5NUU9	tr|W5NUU9|W5NUU9_SHEEP WD_REPEATS_REGION domain-containing protein OS=Ovis aries (Sheep) OX=9940 GN=GNB1 PE=4 SV=1	9	6	23.9455096371782	23.4631439916414	23.9245769401223	23.1257908030134	24.0323308894397	23.6157782024494	0.411499224635783	23.4974766418669	1.38238794868154	0.190212546136459	0.560311440988605	-5.22179239777589
Q6QAT4	sp|Q6QAT4|B2MG_SHEEP Beta-2-microglobulin OS=Ovis aries (Sheep) OX=9940 GN=B2M PE=3 SV=1	6	6	25.5697980838888	25.6381243518211	24.2367478727023	24.9031164589759	25.4549459058058	23.6281322268146	0.224444410394391	24.7929219448042	0.516990722895394	0.613255927078882	0.8220706692742	-6.04438449969937
W5PPE2	tr|W5PPE2|W5PPE2_SHEEP Microsomal glutathione S-transferase 3 OS=Ovis aries (Sheep) OX=9940 GN=MGST3 PE=4 SV=1	5	5	23.4127150014199	24.8609073424115	24.9301123333213	22.8148784523816	24.5131762944891	23.6409550006709	0.482370019945087	23.809531637474	1.02277740610731	0.325126296604761	0.643371613387198	-5.61872921980107
W5PE27	tr|W5PE27|W5PE27_SHEEP S-formylglutathione hydrolase OS=Ovis aries (Sheep) OX=9940 GN=ESD PE=3 SV=1	7	7	21.9925134424799	23.0320033446824	23.4830680505559	22.153220261334	24.3392715563034	23.6562681364043	-0.883266090139937	23.5510238436966	-1.99202763881334	0.066301255376102	0.401447843235856	-4.39766594803148
W5P599	tr|W5P599|W5P599_SHEEP Thyroglobulin type-1 domain-containing protein OS=Ovis aries (Sheep) OX=9940 GN=EPCAM PE=4 SV=1	7	7	23.3181595687151	23.9113755124924	24.4645017083884	21.7635781808431	22.9161362806122	23.6720470469328	0.534329504442034	23.0738016307763	1.25888437251998	0.228717223699902	0.577092492227629	-5.41148660906863
W5PXA6	tr|W5PXA6|W5PXA6_SHEEP FAA_hydrolase domain-containing protein OS=Ovis aries (Sheep) OX=9940 GN=FAHD2A PE=4 SV=1	8	8	22.2905723062983	21.9259302936733	23.0010135045434	22.3421314522179	22.7752987604675	23.6881284089448	0.0601640597202646	22.6404304244974	0.116483519386008	0.90892850307071	0.958390263019944	-6.17327053808371
W5QIQ6	tr|W5QIQ6|W5QIQ6_SHEEP Pyr_redox_2 domain-containing protein OS=Ovis aries (Sheep) OX=9940 GN=SQOR PE=4 SV=1	18	18	25.7280287236311	25.5915475372133	25.2632919573734	24.1350364473535	24.086887320583	23.6968993026171	2.09485167390308	23.7028560445104	2.59589646398476	0.0211837903495891	0.305340093280616	-3.38417053746107
W5PRT7	tr|W5PRT7|W5PRT7_SHEEP Cytochrome c oxidase subunit 6A, mitochondrial OS=Ovis aries (Sheep) OX=9940 GN=COX6A1 PE=3 SV=1	2	2	23.0329881347756	24.4984568346518	24.0484389578485	22.6264576939407	24.5413999840947	23.70536222854	0.572058726818085	23.4821572783003	0.951774273552273	0.358625714365745	0.664405164438277	-5.68548890498468
W5QDB4	tr|W5QDB4|W5QDB4_SHEEP Uncharacterized protein OS=Ovis aries (Sheep) OX=9940 GN=LOC101107401 PE=4 SV=1	9	3	20.875824065023	21.9453456435106	22.0120541790273	21.1364367238898	22.5514650745365	23.7131993606112	-1.99414688634319	23.0361276176047	-2.62202548323965	0.0201338332745439	0.305340093280616	-3.33806875989889
W5PQ98;W5P7H8	tr|W5PQ98|W5PQ98_SHEEP Actin related protein 3 OS=Ovis aries (Sheep) OX=9940 GN=ACTR3 PE=3 SV=1	14	14	24.8400595042886	24.9270480497339	24.6673814852405	23.3981536522629	24.4254700456141	23.7228341715137	-0.0577087678244048	24.3590122020212	-0.13055008137328	0.897993848354277	0.952055467731128	-6.17148884603692
C5IWU0;W5PN74;W5Q655;W5NUV2;W5QCM7	tr|C5IWU0|C5IWU0_SHEEP ADP-ribosylation factor 1 OS=Ovis aries (Sheep) OX=9940 GN=ARF1 PE=2 SV=1;tr|W5PN74|W5PN74_SHEEP Uncharacterized protein OS=Ovis aries (Sheep) OX=9940 GN=LOC101120590 PE=3 SV=1	9	7	24.5731442603165	24.8989604453028	24.4518746898682	23.97134567786	25.0329662743008	23.7311574519345	0.201091645795525	24.3426956436994	0.588270275978746	0.565747406076325	0.795066228957136	-6.00484986215674
W5P640	tr|W5P640|W5P640_SHEEP Lamin A/C OS=Ovis aries (Sheep) OX=9940 GN=LMNA PE=3 SV=1	12	12	22.5383153110638	21.8794730035459	22.7580988463544	23.0008583233946	24.0670541678118	23.7449156837249	0.13539091316462	22.9304237660669	0.30945453625393	0.761546578846083	0.892667389298188	-6.13125057730869
W5QFP2;W5NTA0	tr|W5QFP2|W5QFP2_SHEEP H15 domain-containing protein OS=Ovis aries (Sheep) OX=9940 GN=HIST1H1D PE=3 SV=1;tr|W5NTA0|W5NTA0_SHEEP H15 domain-containing protein OS=Ovis aries (Sheep) OX=9940 GN=HIST1H1C PE=3 SV=1	4	2	23.9924065736631	23.7051550777074	24.3052752803688	23.1557068369862	23.2495303750192	23.7584074038267	0.523826179232	23.4325005016459	1.35277463049025	0.197632828203048	0.562692590084189	-5.29990459000738
W5P2R0;W5PVY5	tr|W5P2R0|W5P2R0_SHEEP Uncharacterized protein OS=Ovis aries (Sheep) OX=9940 GN=ENSOARG00000004401 PE=4 SV=1	7	2	20.8947523242841	22.0221366193934	22.0964335547811	22.2191853045216	24.5286113164117	23.7707004823066	-0.982890252734876	23.0800817266505	-1.48313217468119	0.160261925871252	0.523460404315487	-5.13506665485238
W5PYQ7;W5NR25	tr|W5PYQ7|W5PYQ7_SHEEP 40S ribosomal protein S12 OS=Ovis aries (Sheep) OX=9940 GN=RPS12 PE=3 SV=1;tr|W5NR25|W5NR25_SHEEP 40S ribosomal protein S12 OS=Ovis aries (Sheep) OX=9940 GN=ENSOARG00000000595 PE=3 SV=1	6	6	24.7079147960096	24.8884545843852	24.6243147304398	24.3667520618542	24.3773732844952	23.7860048978531	0.20004416232041	24.3584469780126	0.794070408424836	0.440444818728256	0.737030703375248	-5.86395638473118
W5PCL4	tr|W5PCL4|W5PCL4_SHEEP AMP-binding domain-containing protein OS=Ovis aries (Sheep) OX=9940 GN=ACSL1 PE=4 SV=1	9	8	23.2796031411467	22.7273067529904	23.9346749963921	23.0549410876254	22.9730859278092	23.7994652502709	0.186273795806656	23.2101762855209	0.548394027177066	0.592742970124194	0.807598800824949	-5.9819989842855
W5P4I9	tr|W5P4I9|W5P4I9_SHEEP Heterogeneous nuclear ribonucleoprotein U OS=Ovis aries (Sheep) OX=9940 GN=HNRNPU PE=4 SV=1	11	11	21.558783811594	23.865835363234	24.1994500024943	22.8547017639992	24.1496363711775	23.8082406280357	-0.246014231643979	23.5291151059111	-0.445814007546336	0.662567810641931	0.833937963181297	-6.07895996089758
W5P972	tr|W5P972|W5P972_SHEEP SCP2 domain-containing protein OS=Ovis aries (Sheep) OX=9940 GN=HSDL2 PE=4 SV=1	11	11	23.8470225324449	23.7109854622904	24.2570241095544	22.7236906186057	23.0164127481646	23.8173529952901	-0.284244361062182	23.6912833933593	-0.753048417549862	0.464881258328047	0.752664894435885	-5.84978143625853
W5QIK8	tr|W5QIK8|W5QIK8_SHEEP Selenium binding protein 1 OS=Ovis aries (Sheep) OX=9940 GN=SELENBP1 PE=4 SV=1	11	11	21.3450330721692	23.5373387198839	23.3559268890688	21.5562637381733	23.0093050098246	23.8305019221928	-1.02921497794071	23.2870023808558	-1.69199523018182	0.112837549928788	0.446574007125574	-4.84904072597271
W5PE22;W5P3E8	tr|W5PE22|W5PE22_SHEEP Rab GDP dissociation inhibitor OS=Ovis aries (Sheep) OX=9940 GN=GDI2 PE=3 SV=1	14	14	23.1622772508628	24.0793511223659	23.877548189488	23.2060602347497	24.6477597282153	23.8458194758877	-0.848485951993428	24.2273789762583	-2.24590685209851	0.0414224410313973	0.364517481076296	-3.98560919547184
W5PJD0	tr|W5PJD0|W5PJD0_SHEEP Phosphoglucomutase 2 OS=Ovis aries (Sheep) OX=9940 GN=PGM2 PE=3 SV=1	10	10	21.4031837046083	22.228299112988	22.6281137505447	21.3274926527022	23.7007133799341	23.8611739112223	-0.784457609903132	22.9170582236182	-1.22552286695853	0.240652888417805	0.584442729014668	-5.44961970025973
W5P4M1	tr|W5P4M1|W5P4M1_SHEEP Prohibitin OS=Ovis aries (Sheep) OX=9940 GN=PHB2 PE=3 SV=1	8	8	23.2662253531351	23.6911639979136	24.6563881306763	21.839976680632	22.8382581344148	23.8738579537258	1.41383635962058	22.7183254843463	2.76516113037271	0.0161040402646004	0.279993395291257	-3.08481540797987
W5PHW0	tr|W5PHW0|W5PHW0_SHEEP HATPase_c domain-containing protein OS=Ovis aries (Sheep) OX=9940 GN=HSP90AB1 PE=3 SV=1	30	18	24.8180231280113	24.4306204607178	24.2849878665915	24.6262578600644	24.2400726040039	23.8883922605789	-0.378820579167176	24.5708026529115	-1.20740484475099	0.247336173841989	0.587842106499711	-5.46998718195245
W5PWA8	tr|W5PWA8|W5PWA8_SHEEP Heat shock protein family B (small) member 1 OS=Ovis aries (Sheep) OX=9940 GN=HSPB1 PE=4 SV=1	5	5	22.906624449924	24.2222470467604	23.6310634574917	21.7272105609764	24.466585749953	23.9032272557806	0.605364628209536	23.2009940133858	1.25067791993286	0.233161308311932	0.579417470489453	-5.37795918072954
W5QBI9	tr|W5QBI9|W5QBI9_SHEEP Annexin OS=Ovis aries (Sheep) OX=9940 GN=ANXA3 PE=3 SV=1	14	13	24.4725804783381	22.4356328415383	24.6456079408968	23.1806999664047	22.3277023310501	23.918252787424	0.462369142900169	23.2655614861586	0.898580017083295	0.384113633249526	0.689009586740157	-5.77778479585515
W5Q613;W5P7N7	tr|W5Q613|W5Q613_SHEEP IQ motif containing GTPase activating protein 2 OS=Ovis aries (Sheep) OX=9940 GN=IQGAP2 PE=4 SV=1	14	12	23.8691810094257	23.6688378774448	24.5049868522162	22.09741054976	23.2854252488342	23.9315795585364	1.24072724733293	23.0632792837697	2.53872641162509	0.0260555535887739	0.305340093280616	-3.45951271047839
W5PUX0	tr|W5PUX0|W5PUX0_SHEEP NADH dehydrogenase [ubiquinone] flavoprotein 1, mitochondrial OS=Ovis aries (Sheep) OX=9940 GN=NDUFV1 PE=1 SV=1	13	13	23.4968042725802	24.6136463415569	25.2508302077877	22.4669836665021	24.1749954987263	23.9436054202684	0.882316973952637	23.549985747594	1.879520570224	0.0812095391574223	0.408941041257974	-4.57194956973834
W5QHU9;W5QC54	tr|W5QHU9|W5QHU9_SHEEP Peptidyl-prolyl cis-trans isomerase OS=Ovis aries (Sheep) OX=9940 GN=PPIB PE=3 SV=1	7	7	23.1337357427823	23.3421337663443	23.4913872055554	24.2275864063586	24.3519691963943	23.954062781073	1.05278577724422	23.2237529611292	3.4289116913463	0.00408696995732589	0.203803568538651	-1.87014506693061
W5Q532	tr|W5Q532|W5Q532_SHEEP Thioredoxin domain-containing protein OS=Ovis aries (Sheep) OX=9940 GN=PRDX4 PE=4 SV=1	10	8	23.5593902322163	23.2991284252073	23.1058558971966	24.4621002576876	23.9848057525364	23.96612331192	0.0135955730820392	23.722769526253	0.0431977332298826	0.966155712824294	0.981314107707478	-6.17927408843498
W5Q8J9;W5PFW3;W5PHJ8;W5P2C4;W5PMB5;W5PXB5;W5PYM1	tr|W5Q8J9|W5Q8J9_SHEEP 40S ribosomal protein S4 OS=Ovis aries (Sheep) OX=9940 GN=RPS4X PE=3 SV=1;tr|W5PFW3|W5PFW3_SHEEP 40S ribosomal protein S4 OS=Ovis aries (Sheep) OX=9940 GN=LOC101121718 PE=3 SV=1;tr|W5PHJ8|W5PHJ8_SHEEP 40S ribosomal protein S4 OS=Ovis	20	20	26.6578492087921	25.8238903438982	25.348307077457	25.386585419334	24.824344561569	23.976034129855	0.47554317938646	25.0983968671243	0.810932246204745	0.431013672488685	0.729587956130532	-5.85070272603578
W5QC35	tr|W5QC35|W5QC35_SHEEP Protein disulfide-isomerase OS=Ovis aries (Sheep) OX=9940 GN=PDIA4 PE=3 SV=1	13	13	23.7132374181402	23.2781923673597	23.5443114496296	23.832677712524	24.2751139523628	23.9831775054019	0.0702248224256223	23.7360059896902	0.250492605935262	0.805855455539229	0.903954455093811	-6.14809830413587
W5PH51	tr|W5PH51|W5PH51_SHEEP Ribosomal protein S18 OS=Ovis aries (Sheep) OX=9940 GN=RPS18 PE=3 SV=1	11	11	25.4463884396812	24.8140727087	24.9112436998006	24.7171031906089	24.2078442386582	23.9931038993084	0.730861390988657	24.3161953339652	1.79955055390981	0.0935762361386319	0.426798930681077	-4.69227529792045
W5QFH5	tr|W5QFH5|W5QFH5_SHEEP Uncharacterized protein OS=Ovis aries (Sheep) OX=9940 GN=RAB1A PE=4 SV=1	8	4	24.146272425346	24.0879485277976	24.1117161757332	23.5891043554936	24.364553399072	24.0070973362999	-0.0161110857733	24.0591709128437	-0.0672433849880847	0.947341545008242	0.97470629390119	-6.17791123743863
W5NYZ5	tr|W5NYZ5|W5NYZ5_SHEEP Calnexin OS=Ovis aries (Sheep) OX=9940 GN=CANX PE=3 SV=1	8	8	23.5763008418366	23.8117970483058	23.8891785134267	23.4588309932117	24.2176890088388	24.0212493052026	0.403223008374059	23.62756278095	1.66726387726625	0.11772982400352	0.456279317899653	-4.88421827382048
W5PXK1	tr|W5PXK1|W5PXK1_SHEEP Peptidase S1 domain-containing protein OS=Ovis aries (Sheep) OX=9940 GN=ENSOARG00000014147 PE=3 SV=1	1	1	22.8689272737629	23.5889094256332	23.9835472758371	23.5396295589131	25.5950652995391	24.034244193028	-0.42315596678062	24.1466318211759	-0.954894819347129	0.355875056808359	0.663826789258486	-5.72744380241808
W5Q7M7;W5PVD6	tr|W5Q7M7|W5Q7M7_SHEEP Heterogeneous nuclear ribonucleoprotein A3 OS=Ovis aries (Sheep) OX=9940 GN=HNRNPA3 PE=4 SV=1	10	10	24.3727350770209	25.1676194331465	24.5784509695239	23.0105024419198	24.6359247242112	24.0510389241529	0.734483815037574	23.9354700208104	1.49621478827874	0.156860771522204	0.514613408327232	-5.11791762732945
W5P5T8	tr|W5P5T8|W5P5T8_SHEEP 40S ribosomal protein S7 OS=Ovis aries (Sheep) OX=9940 GN=RPS7 PE=3 SV=1	9	9	25.5885565175533	25.467974915211	25.1720580584868	24.5768621793778	24.7362939553147	24.0605246985226	0.19384658337448	24.8367884290571	0.472274776732981	0.644028543569662	0.8315820982534	-6.06668318292595
W5Q0Q5	tr|W5Q0Q5|W5Q0Q5_SHEEP ATP synthase-coupling factor 6, mitochondrial OS=Ovis aries (Sheep) OX=9940 GN=ATP5PF PE=3 SV=1	3	3	22.6414917426084	22.5463887473683	22.6587694655687	23.9452988850669	24.2308812894232	24.0714990799856	0.710605019871576	22.9937523584011	1.76100579746089	0.100115641304715	0.436806424236882	-4.74914515465009
W5Q5U7;W5PDC4	tr|W5Q5U7|W5Q5U7_SHEEP ATP synthase subunit OS=Ovis aries (Sheep) OX=9940 GN=ENSOARG00000016841 PE=3 SV=1	5	5	24.6512483060849	24.010502361872	24.3885743594373	24.3838195649093	23.2419948868491	24.082147582928	1.531714193278	23.3605240803744	3.43919169145638	0.00400437379787056	0.203803568538651	-1.85117208173637
W5QB34	tr|W5QB34|W5QB34_SHEEP NADH:ubiquinone oxidoreductase core subunit S1 OS=Ovis aries (Sheep) OX=9940 GN=NDUFS1 PE=1 SV=1	11	11	20.9717101446101	22.7873061247978	23.3374765816716	20.8369419130858	22.7292887806795	24.0934247049025	0.427614512086979	22.2649878088578	0.72972723787175	0.478539768473885	0.756760564098237	-5.8667926219406
W5P5H1	tr|W5P5H1|W5P5H1_SHEEP Uncharacterized protein OS=Ovis aries (Sheep) OX=9940 GN=ATP5MD PE=4 SV=1	3	3	24.7411311450664	24.7124953177331	25.0283504698224	23.3519623479861	24.2643462214514	24.106140194577	1.02304243145266	23.8558830670464	2.42855884149892	0.029267905777128	0.308343570722419	-3.67578519449763
W5PQ45	tr|W5PQ45|W5PQ45_SHEEP HIT domain-containing protein OS=Ovis aries (Sheep) OX=9940 GN=HINT2 PE=4 SV=1	4	4	23.9724169364718	24.3079298622099	24.5531791591033	23.387744591427	23.4739770737208	24.1193552341482	0.659370479299003	23.6394152365307	1.33669650475913	0.202699443852739	0.568440670567711	-5.3194492894754
W5QBF5	tr|W5QBF5|W5QBF5_SHEEP NADH dehydrogenase [ubiquinone] 1 alpha subcomplex subunit 10, mitochondrial OS=Ovis aries (Sheep) OX=9940 GN=NDUFA10 PE=1 SV=1	10	10	24.1218968958226	24.3979752483719	24.8152778550138	22.9275875487124	23.2919336266963	24.1312369529298	0.732321808054788	23.6147778054753	1.66602147358416	0.119681481927909	0.458055737690911	-4.8485649490901
W5PJU2	tr|W5PJU2|W5PJU2_SHEEP Aldo_ket_red domain-containing protein OS=Ovis aries (Sheep) OX=9940 GN=ENSOARG00000009992 PE=4 SV=1	6	5	22.0331691011904	24.0213186388771	23.5538333490081	21.9423931054208	24.2518468978325	24.1494707096003	-0.75652812956681	23.7036026984383	-1.20765070097505	0.247244527003123	0.587842106499711	-5.46971242691023
W5P2V1	tr|W5P2V1|W5P2V1_SHEEP Propionyl-CoA carboxylase subunit alpha OS=Ovis aries (Sheep) OX=9940 GN=PCCA PE=4 SV=1	11	11	23.1938397044211	21.3833275695803	23.3025946042275	22.8372906078095	22.5011384664504	24.1626681274917	0.870933066373787	22.4613433134765	1.89318657930427	0.079249631277593	0.408941041257974	-4.55108322215766
W5P323	tr|W5P323|W5P323_SHEEP Glucose-6-phosphate isomerase OS=Ovis aries (Sheep) OX=9940 GN=GPI PE=3 SV=1	12	6	22.1172413421512	22.9768604027887	23.1480059447814	22.0159135892942	23.8878293035399	24.1771652112623	-1.01917990473173	23.5634259180021	-2.22058659094747	0.0434424016134536	0.366682182158897	-4.02774823878203
W5PTS5	tr|W5PTS5|W5PTS5_SHEEP ZnF_CDGSH domain-containing protein OS=Ovis aries (Sheep) OX=9940 GN=CISD1 PE=4 SV=1	8	8	24.9770789196669	24.5180552208813	25.1493615780394	24.3359285376865	23.9013491018494	24.1897218859215	1.19211708486729	23.9158573315738	2.57584387593207	0.0220252252405241	0.305340093280616	-3.4194542636288
W5PYF6;W5P9L9;W5Q2G6;W5PGN1;W5PYJ1;W5PZZ7	tr|W5PYF6|W5PYF6_SHEEP Uncharacterized protein OS=Ovis aries (Sheep) OX=9940 GN=ENSOARG00000014432 PE=4 SV=1;tr|W5P9L9|W5P9L9_SHEEP Uncharacterized protein OS=Ovis aries (Sheep) OX=9940 GN=ENSOARG00000006655 PE=4 SV=1;tr|W5Q2G6|W5Q2G6_SHEEP Uncharacterized	12	12	24.3935317053544	25.3016167184964	24.4392889962803	23.7962352192278	24.9328985815948	24.2014662403548	-0.130380890222582	24.576030021996	-0.447564306177614	0.661334198700969	0.833937963181297	-6.07816908565335
W5QBF9	tr|W5QBF9|W5QBF9_SHEEP Hydroxyacyl-CoA dehydrogenase trifunctional multienzyme complex subunit beta OS=Ovis aries (Sheep) OX=9940 GN=HADHB PE=3 SV=1	20	20	25.2980240742172	24.9694747076501	25.3970290097505	23.320292820461	23.7952016503506	24.2112706779588	0.402866679393483	24.2971154837013	0.703747912328843	0.493161938516665	0.759522890064683	-5.93059714251793
W5PRM9	tr|W5PRM9|W5PRM9_SHEEP Branched chain amino acid transaminase 2 OS=Ovis aries (Sheep) OX=9940 GN=BCAT2 PE=4 SV=1	5	5	22.5306294283556	21.6725456579496	22.5145827336914	22.1905483916598	23.0886213107426	24.2258716034397	0.522485295681921	22.4425572064655	1.33380459727532	0.203621811287468	0.568440670567711	-5.32294583420861
W5PRJ4	tr|W5PRJ4|W5PRJ4_SHEEP Valosin containing protein OS=Ovis aries (Sheep) OX=9940 GN=VCP PE=3 SV=1	15	15	23.5223830075533	24.0549865032766	24.0347696279159	23.7226772751999	24.8071434525528	24.2365919413947	-0.351581288158851	24.2388826120616	-1.09539228736475	0.291883839857207	0.619123964638731	-5.59040625338098
W5QAU4	tr|W5QAU4|W5QAU4_SHEEP V-set and immunoglobulin domain containing 1 OS=Ovis aries (Sheep) OX=9940 GN=VSIG1 PE=4 SV=1	6	6	26.7289607126784	26.0253713197859	26.0460919336199	25.4514655145626	24.4520724778245	24.248495676797	0.496398679414437	25.2438769328375	1.02610971383814	0.322292576651555	0.640012122839838	-5.65998655050603
W5QE14	tr|W5QE14|W5QE14_SHEEP Uncharacterized protein OS=Ovis aries (Sheep) OX=9940 GN=PCBP1 PE=4 SV=1	9	6	25.6637262499166	26.3225190449363	25.7580259879649	24.0658147384903	25.1765865702642	24.2622335265052	0.0939734814366133	25.1611642789613	0.176617998389228	0.862345169693099	0.936384275319201	-6.16423817751485
W5NXE5;W5P4X4;W5Q400;W5PM47;W5Q0H5;W5NYJ6;W5PVW1;W5PTF7	tr|W5NXE5|W5NXE5_SHEEP Uncharacterized protein OS=Ovis aries (Sheep) OX=9940 GN=LOC101104501 PE=4 SV=1;tr|W5P4X4|W5P4X4_SHEEP Uncharacterized protein OS=Ovis aries (Sheep) OX=9940 GN=LOC101109899 PE=4 SV=1;tr|W5Q400|W5Q400_SHEEP Heterogeneous nuclear ribon	11	11	23.3009938384319	23.8878293035399	23.681229051701	23.2669807092229	25.296692884212	24.2743265430958	0.182088093057445	23.8602980085052	0.455385442803889	0.655834366349763	0.832936996549194	-6.07459836405315
W5PJM6	tr|W5PJM6|W5PJM6_SHEEP NIPSNAP domain-containing protein OS=Ovis aries (Sheep) OX=9940 GN=NIPSNAP2 PE=4 SV=1	11	11	25.4781833798403	24.9084346393718	25.3251159368322	23.7032554339996	23.3473512948962	24.2848619113969	0.904604077716467	24.0555650605313	1.68493845179297	0.114215063249543	0.449646670056096	-4.85911231428496
W5PQX4;W5QF90;W5PR27;W5Q5K4;W5PXK5;W5P0Z0;W5Q688;W5PGY5;W5P5Z5;W5Q574	tr|W5PQX4|W5PQX4_SHEEP Ribosomal protein OS=Ovis aries (Sheep) OX=9940 GN=RPL10A PE=3 SV=1;tr|W5QF90|W5QF90_SHEEP Ribosomal protein OS=Ovis aries (Sheep) OX=9940 GN=ENSOARG00000019921 PE=3 SV=1;tr|W5PR27|W5PR27_SHEEP Ribosomal protein OS=Ovis aries (Sheep)	6	6	25.2379948913635	25.0779583423304	25.0157473896592	24.3965445284424	24.4122867130008	24.2969218520594	0.882500886330813	24.2983251763106	2.4929001201757	0.0258601910781	0.305340093280616	-3.56444831485716
W5PCT5;W5Q3M2	tr|W5PCT5|W5PCT5_SHEEP Uncharacterized protein OS=Ovis aries (Sheep) OX=9940 GN=ENSOARG00000007688 PE=3 SV=1	14	6	26.2017166651555	25.242487330849	25.6043628113751	23.419031475172	23.8047045508547	24.3090286592571	-0.100100548988483	24.7969220984401	-0.162999885254133	0.873485152863971	0.942809371345238	-5.97430445754043
W5PZT4	tr|W5PZT4|W5PZT4_SHEEP Ribosomal_S10 domain-containing protein OS=Ovis aries (Sheep) OX=9940 GN=RPS20 PE=3 SV=1	4	4	25.6013170165737	25.4512029850508	25.1131096528533	25.1023374375219	24.8149692123475	24.3188993661082	0.497287564391286	24.8183288295469	1.52971587512602	0.148427406843875	0.504069015535452	-5.07351871424188
Q6B7M7;W5Q9P7;W5PA65	sp|Q6B7M7|COF1_SHEEP Cofilin-1 OS=Ovis aries (Sheep) OX=9940 GN=CFL1 PE=2 SV=3;tr|W5Q9P7|W5Q9P7_SHEEP ADF-H domain-containing protein OS=Ovis aries (Sheep) OX=9940 GN=CFL1 PE=3 SV=1	9	9	24.9852819854608	26.0589676237862	25.3747325898816	23.7484349615515	25.1688786207777	24.332577993308	-0.750418194476303	25.3200213930325	-1.50866937146019	0.153679514274434	0.506410912881135	-5.10149256536106
W5P363	tr|W5P363|W5P363_SHEEP PKS_ER domain-containing protein OS=Ovis aries (Sheep) OX=9940 GN=VAT1 PE=4 SV=1	7	7	22.5456944379515	22.2171311077181	24.1464821685767	21.1803156612902	22.4648086829041	24.3450040777035	-0.142812150763024	22.8879787647389	-0.218107305281351	0.830501581823811	0.914897177031239	-6.15585630919966
W5NYA7;W5Q242;W5Q5H0	tr|W5NYA7|W5NYA7_SHEEP Uncharacterized protein OS=Ovis aries (Sheep) OX=9940 GN=LOC101114319 PE=4 SV=1;tr|W5Q242|W5Q242_SHEEP Uncharacterized protein OS=Ovis aries (Sheep) OX=9940 GN=ENSOARG00000015641 PE=4 SV=1;tr|W5Q5H0|W5Q5H0_SHEEP Uncharacterized prote	10	10	22.2157043693689	23.272658601863	23.2076433119355	NA	24.6749493680176	24.3589769442936	-0.815319520504886	23.9907062575529	-1.12434797124531	0.28125971604152	0.609803674200164	-5.51626399361243
W5PVD4	tr|W5PVD4|W5PVD4_SHEEP GTP:AMP phosphotransferase AK3, mitochondrial OS=Ovis aries (Sheep) OX=9940 GN=AK3 PE=3 SV=1	10	10	24.0360318906844	24.1852201675375	24.497619517952	23.9901679290079	24.5016878030999	24.3725654378091	0.361177842811212	24.0832932029428	1.10594818355566	0.287444485210866	0.617840445223356	-5.57947062790399
W5NS65	tr|W5NS65|W5NS65_SHEEP H15 domain-containing protein OS=Ovis aries (Sheep) OX=9940 GN=ENSOARG00000000974 PE=3 SV=1	5	3	24.7917214059559	25.2273617947113	24.9019236065352	23.8993066429855	24.9704624795978	24.3885743594373	0.669289363327643	24.3619136998733	2.17699211750233	0.0471377522878037	0.366682182158897	-4.099792765641
W5PSQ7	tr|W5PSQ7|W5PSQ7_SHEEP Uncharacterized protein OS=Ovis aries (Sheep) OX=9940 GN=ENSOARG00000012585 PE=4 SV=1	7	7	24.2556563966242	25.9706079561421	24.8914117084454	23.3644229536779	25.0642368165485	24.3981312643782	-1.38042854374209	25.3476254545071	-3.17169472904278	0.00681302522799716	0.235336068260375	-2.34401692139394
W5PQC5;W5PWD4	tr|W5PQC5|W5PQC5_SHEEP 60S acidic ribosomal protein P0 OS=Ovis aries (Sheep) OX=9940 GN=ENSOARG00000011805 PE=3 SV=1	13	13	25.409914707579	25.1998390201775	24.9210798874201	24.8460037545753	25.0033499013979	24.4114426275233	0.838186201721509	24.5461785489181	2.66723012736934	0.0184350660874563	0.299770205074289	-3.25798774513742
W5PFR7	tr|W5PFR7|W5PFR7_SHEEP Lactamase_B domain-containing protein OS=Ovis aries (Sheep) OX=9940 GN=ETHE1 PE=4 SV=1	9	9	24.2836580771439	24.3356763703339	24.7021932686352	23.6923186198544	23.7568893650278	24.4258187299459	0.185834794178792	24.1065083414008	0.543286860187825	0.595501704711225	0.80981733010797	-6.03036711009535
W5PGX0	tr|W5PGX0|W5PGX0_SHEEP Dolichyl-diphosphooligosaccharide--protein glycosyltransferase 48 kDa subunit OS=Ovis aries (Sheep) OX=9940 GN=DDOST PE=3 SV=1	10	10	24.4604232549939	25.2153134817057	24.8662627755862	24.1052917353664	25.37004015969	24.4393640826259	0.69655824520969	24.3945034590565	2.15782341982006	0.048853729567159	0.366682182158897	-4.13126151524623
W5NXT8	tr|W5NXT8|W5NXT8_SHEEP Cytochrome c oxidase subunit 5A OS=Ovis aries (Sheep) OX=9940 GN=COX5A PE=1 SV=1	7	7	22.1894269727944	24.0709489375205	24.2166230289142	23.0340887557367	24.5959473154863	24.4551531100183	0.6362881444994	23.4422206144954	0.951227272095272	0.357668830095047	0.664405164438277	-5.73080387751942
W5P2V0	tr|W5P2V0|W5P2V0_SHEEP FERM domain-containing protein OS=Ovis aries (Sheep) OX=9940 GN=ENSOARG00000004438 PE=4 SV=1	25	0	21.4825291432274	22.0293027479405	23.3443318788311	22.7317640163995	23.1519907823588	24.4708680567773	0.170728290753615	22.7908606690647	0.354836956224044	0.728419369021218	0.875976990398507	-6.0703058183181
W5PW27	tr|W5PW27|W5PW27_SHEEP Cytochrome c oxidase subunit 5B OS=Ovis aries (Sheep) OX=9940 GN=COX5B PE=1 SV=1	6	6	22.7685584526673	24.1749954987263	24.4172432820779	22.5589685074366	24.6232174024868	24.4853294637322	0.942483075126621	23.3668105636245	1.51132528670488	0.153008201982982	0.506410912881135	-5.09797750562207
W5NVT3	tr|W5NVT3|W5NVT3_SHEEP Staphylococcal nuclease domain-containing protein OS=Ovis aries (Sheep) OX=9940 GN=SND1 PE=4 SV=1	26	26	25.5493666182118	25.365110132215	25.0838819999073	24.9465467032798	24.29573696344	24.49771493589	0.912736492982411	24.5000246456661	1.58897823092748	0.134450260268721	0.489142563019081	-4.99331101148189
W5PHX1;W5PIJ2	tr|W5PHX1|W5PHX1_SHEEP AdoHcyase_NAD domain-containing protein OS=Ovis aries (Sheep) OX=9940 GN=AHCY PE=3 SV=1;tr|W5PIJ2|W5PIJ2_SHEEP AdoHcyase_NAD domain-containing protein OS=Ovis aries (Sheep) OX=9940 GN=ENSOARG00000009562 PE=3 SV=1	20	20	24.244770994259	25.3776795032967	24.3123209501727	24.4789366096436	25.9167143740308	24.5074261393435	-0.559963836959557	25.0862900136041	-1.5756951987645	0.137481155879325	0.489142563019081	-5.01147059965757
W5PE01	tr|W5PE01|W5PE01_SHEEP Transgelin OS=Ovis aries (Sheep) OX=9940 GN=TAGLN2 PE=3 SV=1	12	12	24.2280052701442	25.7001890214637	24.713565807239	23.1045135039871	25.0973184653712	24.5239127319811	-0.691440081855859	24.906970840959	-1.25768046410988	0.229139666031559	0.577092492227629	-5.41287677011285
W5PW62	tr|W5PW62|W5PW62_SHEEP Uncharacterized protein OS=Ovis aries (Sheep) OX=9940 GN=VDAC1 PE=4 SV=1	11	11	24.3112202712637	24.9180721875732	24.9522141178034	22.9580131135432	24.8880474111492	24.5379600995052	1.31971324965373	23.7677312419795	2.95917898789364	0.0103824735997224	0.235336068260375	-2.73266553913702
W5PG95	tr|W5PG95|W5PG95_SHEEP Uncharacterized protein OS=Ovis aries (Sheep) OX=9940 GN=HSPA1A PE=3 SV=1	25	14	24.3852926962707	25.0603259954379	25.0404306729656	23.6277328097464	24.2847717274775	24.5533964404794	-0.595485420137233	24.7897344337982	-1.45153900761598	0.168730924687618	0.532605682686427	-5.17603365275005
Q9MZS8;W5P1A3	sp|Q9MZS8|CATD_SHEEP Cathepsin D OS=Ovis aries (Sheep) OX=9940 GN=CTSD PE=1 SV=1	7	5	21.9239767943527	22.2520412008365	21.9190420898268	23.6131194453386	24.7228590596794	24.5687210457892	-0.704049216283121	23.5186512141121	-1.12767623259481	0.27846621379304	0.609278088251143	-5.55668716412538
O21619	sp|O21619|COX3_SHEEP Cytochrome c oxidase subunit 3 OS=Ovis aries (Sheep) OX=9940 GN=MT-CO3 PE=1 SV=2	1	1	21.2404208031776	22.0351048839576	23.140192980493	22.9011536273885	24.6600354368916	24.584356217321	1.05907908665298	22.612144406696	1.41137097843214	0.181689786942786	0.550218464102039	-5.18588213691518
O78750	sp|O78750|COX2_SHEEP Cytochrome c oxidase subunit 2 OS=Ovis aries (Sheep) OX=9940 GN=MT-CO2 PE=1 SV=1	3	3	19.3865575978112	20.0200968916722	21.5303189615768	23.9319743629906	25.241937090812	24.5977708204659	0.206829831959034	22.3687106881045	0.157872549945209	0.877191371318558	0.945445454965824	-6.06109368490951
W5PXR2	tr|W5PXR2|W5PXR2_SHEEP Aminotran_1_2 domain-containing protein OS=Ovis aries (Sheep) OX=9940 GN=GCAT PE=3 SV=1	13	13	25.5144310230994	25.5188508288607	24.9743032018078	24.7325956056407	24.9001593738643	24.6140263995491	0.461574881202925	24.8116069648689	1.10891189167436	0.286207213581124	0.616953878267092	-5.57638461874116
W5PFL8	tr|W5PFL8|W5PFL8_SHEEP Tetraspanin OS=Ovis aries (Sheep) OX=9940 GN=CD9 PE=3 SV=1	4	4	22.5851356655889	22.4658133733141	21.9955186847886	23.5013618396878	23.6042245567622	24.6276223261507	0.508141032615988	22.8758755580741	0.982118671872091	0.342757162536285	0.652756437184758	-5.70215111574845
W5PUH4;W5PTW1	tr|W5PUH4|W5PUH4_SHEEP Uncharacterized protein OS=Ovis aries (Sheep) OX=9940 GN=ENSOARG00000013165 PE=3 SV=1	8	8	23.4783992900388	24.8071434525528	24.208129596656	23.6796832502255	24.3281902914623	24.6407808047768	-0.994235252466837	24.6875054071854	-2.85830884010336	0.0126705496798998	0.270787747444717	-2.91554910381412
W5Q0L1	tr|W5Q0L1|W5Q0L1_SHEEP Eukaryotic translation elongation factor 1 gamma OS=Ovis aries (Sheep) OX=9940 GN=EEF1G PE=4 SV=1	11	11	25.1159120525506	25.1044964531884	24.8484555890796	24.8149822377011	25.1551945501359	24.6540687100998	-0.410760433460123	25.1542318155226	-1.7197442801382	0.107560819937572	0.441868376751921	-4.80917595297259
W5QGZ6	tr|W5QGZ6|W5QGZ6_SHEEP Lysozyme OS=Ovis aries (Sheep) OX=9940 GN=ENSOARG00000020476 PE=3 SV=1	5	1	24.1988800855527	NA	23.2332987050412	23.8665766276326	23.5150920142058	24.6679219494683	-0.376965306869256	24.0848365298148	-0.471279662426778	0.645921389151371	0.8315820982534	-5.98002996427363
W5QG75;W5P6A3;W5QGN8;W5QE85;W5PA45;W5NU95;W5Q8V4	tr|W5QG75|W5QG75_SHEEP 40S ribosomal protein S3a OS=Ovis aries (Sheep) OX=9940 GN=RPS3A PE=3 SV=1;tr|W5P6A3|W5P6A3_SHEEP 40S ribosomal protein S3a OS=Ovis aries (Sheep) OX=9940 GN=RPS3A PE=3 SV=1;tr|W5QGN8|W5QGN8_SHEEP 40S ribosomal protein S3a OS=Ovis ari	14	14	26.5771061757681	25.733166479447	25.8271499905658	25.331310235511	24.8536419926477	24.6900502409467	0.456593320946244	25.2737741920079	0.967836198838776	0.349595906767197	0.656742314808835	-5.7154974386915
W5Q0N0;W5P2Y9;W5PVE6	tr|W5Q0N0|W5Q0N0_SHEEP Peptidyl-prolyl cis-trans isomerase OS=Ovis aries (Sheep) OX=9940 GN=ENSOARG00000015163 PE=3 SV=1;tr|W5P2Y9|W5P2Y9_SHEEP Peptidyl-prolyl cis-trans isomerase OS=Ovis aries (Sheep) OX=9940 GN=ENSOARG00000004476 PE=3 SV=1	8	6	23.6859978261906	24.2713281443152	24.1576354138874	24.210922707765	25.9339801260024	24.7085939428266	-0.921597763711191	24.9555419086868	-2.15598109781284	0.0490216821068044	0.366682182158897	-4.13427911070617
W5Q0A9	tr|W5Q0A9|W5Q0A9_SHEEP Cytochrome c domain-containing protein OS=Ovis aries (Sheep) OX=9940 GN=CYC1 PE=1 SV=1	8	8	24.0032347581396	24.4776514376929	25.1627027411693	24.2815122059266	24.4796246709341	24.721525279158	0.955084732361488	24.043499482656	2.97242417340104	0.0101139954633117	0.235336068260375	-2.70856311211464
W5PPH6	tr|W5PPH6|W5PPH6_SHEEP KH type-2 domain-containing protein OS=Ovis aries (Sheep) OX=9940 GN=RPS3 PE=3 SV=1	19	19	26.0786149561998	25.8807231494223	25.7807723571224	25.6477685126569	25.2563910017607	24.735921683296	0.493457211228161	25.3166366711289	1.26963917339754	0.224970712831413	0.577092492227629	-5.39902163586488
A6YRY8;W5NWR3;W5Q7U8;W5Q7F4;W5PCI9	sp|A6YRY8|RSSA_SHEEP 40S ribosomal protein SA OS=Ovis aries (Sheep) OX=9940 GN=RPSA PE=2 SV=1;tr|W5NWR3|W5NWR3_SHEEP 40S_SA_C domain-containing protein OS=Ovis aries (Sheep) OX=9940 GN=RPSA PE=3 SV=1	12	12	25.2870641311824	25.1397685516287	24.962417715903	25.1693542858449	25.3857190455177	24.7508317094633	0.3681809366282	24.9317687716092	1.30756609219369	0.212146161171736	0.568440670567711	-5.35440483651619
W5QFH1	tr|W5QFH1|W5QFH1_SHEEP Actin alpha cardiac muscle 1 OS=Ovis aries (Sheep) OX=9940 GN=ACTC1 PE=3 SV=1	28	0	26.3767219387549	26.5196873494996	25.8533141327987	25.495929417864	25.9533462861047	24.7624337768654	-0.488384186717159	26.0710975770065	-1.10210870832123	0.289053318576779	0.619123964638731	-5.58345832854219
W5QFQ1	tr|W5QFQ1|W5QFQ1_SHEEP Malate dehydrogenase OS=Ovis aries (Sheep) OX=9940 GN=MDH1 PE=3 SV=1	10	10	22.1674940960059	23.1211525305675	24.1688263828139	21.8146280432267	23.4021897328444	24.7818227803545	-0.855090846815077	23.6702310177097	-1.52011444243491	0.15080427330792	0.505836755310872	-5.08631417017541
W5PK95;W5P686	tr|W5PK95|W5PK95_SHEEP Heterogeneous nuclear ribonucleoprotein A2/B1 OS=Ovis aries (Sheep) OX=9940 GN=HNRNPA2B1 PE=4 SV=1	11	10	23.6483910039264	24.5893914464247	24.6353857433174	23.980261769209	25.7994662806307	24.7996509005668	0.0848987481146892	24.5329751499552	0.234173853176669	0.818249539837954	0.908056218318802	-6.15214045483393
W5PF12	tr|W5PF12|W5PF12_SHEEP Hydroxysteroid 17-beta dehydrogenase 10 OS=Ovis aries (Sheep) OX=9940 GN=HSD17B10 PE=3 SV=1	12	12	24.853234678228	24.5656563169428	24.723676024148	24.557579360972	24.8749855794144	24.8112175828036	0.139337120306703	24.6613896969314	0.505051446861281	0.621401810232347	0.827061484081486	-6.0505283423218
W5PDJ7;W5PF97;W5P135;W5QAM9;W5Q4R6;W5P740;W5NPL5;W5P437;W5NSV1	tr|W5PDJ7|W5PDJ7_SHEEP Ribosomal_L18_c domain-containing protein OS=Ovis aries (Sheep) OX=9940 GN=ENSOARG00000007930 PE=3 SV=1;tr|W5PF97|W5PF97_SHEEP Ribosomal_L18_c domain-containing protein OS=Ovis aries (Sheep) OX=9940 GN=ENSOARG00000008494 PE=3 SV=1;tr	13	5	26.2924263655826	25.2549566418435	25.6378587876947	24.9608704479918	23.7319816557759	24.8192295965002	0.77946777921337	24.7264866929581	1.35818282817235	0.195951855724852	0.561696227716624	-5.29329054085311
W5PKE2;W5NTP6	tr|W5PKE2|W5PKE2_SHEEP ETF domain-containing protein OS=Ovis aries (Sheep) OX=9940 GN=ENSOARG00000010175 PE=4 SV=1;tr|W5NTP6|W5NTP6_SHEEP ETF domain-containing protein OS=Ovis aries (Sheep) OX=9940 GN=ENSOARG00000001476 PE=4 SV=1	14	14	25.6499074411765	24.9584424418289	25.4113249970322	25.0826983484052	25.0821211251691	24.8327978623642	-0.022422031547741	25.1807597184366	-0.0704099553699044	0.944866084883815	0.973498390486355	-6.17768756790525
W5PSY4;W5PVR2	tr|W5PSY4|W5PSY4_SHEEP Chloride intracellular channel protein OS=Ovis aries (Sheep) OX=9940 GN=ENSOARG00000012660 PE=3 SV=1	13	11	24.3400646851584	24.1269790492162	25.3878312992508	23.2763373348957	23.6380890113232	24.8492077387255	-0.145740459196823	24.34262174936	-0.283565596146517	0.78090532564039	0.894650233538436	-6.13907985117841
W5NZA9	tr|W5NZA9|W5NZA9_SHEEP Amine oxidase OS=Ovis aries (Sheep) OX=9940 GN=MAOB PE=3 SV=1	1	1	22.6626563741264	18.9093765547465	20.114403073278	27.2512265202561	20.9384334362941	24.8714339663697	-0.734985339498831	22.8254143239279	-0.53095840706188	0.603793056497822	0.815017975226988	-6.03702190760422
W5P2X9;W5QEN6	tr|W5P2X9|W5P2X9_SHEEP Cytochrome b-c1 complex subunit Rieske, mitochondrial OS=Ovis aries (Sheep) OX=9940 GN=LOC101113001 PE=1 SV=1	8	8	25.0305503619115	25.2897521316477	25.7165000824169	24.1547787204694	24.5694520135842	24.8868707374445	0.894079779406376	24.4942774515425	2.10928030701305	0.0534625598872013	0.380293103945534	-4.21035836069342
W5QCI3	tr|W5QCI3|W5QCI3_SHEEP NADH-cytochrome b5 reductase OS=Ovis aries (Sheep) OX=9940 GN=CYB5R3 PE=3 SV=1	12	12	25.1940060217509	25.4813634285836	25.0522240339672	24.3205783887123	25.4123938602718	24.9000812012922	1.08315211814971	24.5185317633548	2.7716362870395	0.01502621960922	0.279993395291257	-3.07160315315382
W5PG36	tr|W5PG36|W5PG36_SHEEP Voltage dependent anion channel 2 OS=Ovis aries (Sheep) OX=9940 GN=VDAC2 PE=4 SV=1	11	11	24.6936658433128	25.4973754761859	25.7007798212631	23.6007222501623	25.22427660729	24.9118108487362	1.05851429405674	24.40884799413	2.20792856106943	0.0444864699822502	0.366682182158897	-4.04873400156249
W5QBP6	tr|W5QBP6|W5QBP6_SHEEP Glutamine synthetase OS=Ovis aries (Sheep) OX=9940 GN=GLUL PE=3 SV=1	10	10	23.9844706151172	25.0230608115045	24.7568467649354	24.351135528839	25.1160367294086	24.9238923108576	-0.0384731072666717	24.7118103470771	-0.125560158322509	0.901870429405479	0.954171260530832	-6.17214404600482
W5PYS5;W5PZQ4;W5Q589	tr|W5PYS5|W5PYS5_SHEEP Pyruvate dehydrogenase E1 component subunit alpha OS=Ovis aries (Sheep) OX=9940 GN=PDHA1 PE=4 SV=1;tr|W5PZQ4|W5PZQ4_SHEEP Pyruvate dehydrogenase E1 component subunit alpha OS=Ovis aries (Sheep) OX=9940 GN=LOC101103029 PE=4 SV=1	20	20	25.4639509631586	25.2676261434747	25.5909334027291	23.5272692437759	23.8347207174795	24.9366628959021	0.7225638773245	24.4089119557577	1.2001773537259	0.250042146297798	0.587842106499711	-5.47804414339149
C5ISA2	tr|C5ISA2|C5ISA2_SHEEP Tubulin alpha chain OS=Ovis aries (Sheep) OX=9940 GN=TUBA4A PE=2 SV=1	15	4	25.6781415509185	26.4011763617079	25.5341922701327	25.202215981648	26.0160086612305	24.9504274340702	0.625443380232895	25.3176386865015	1.57403348639756	0.13786440697108	0.489142563019081	-5.01373505202617
W5PT98	tr|W5PT98|W5PT98_SHEEP Uncharacterized protein OS=Ovis aries (Sheep) OX=9940 GN=ATP5PO PE=3 SV=1	11	11	25.6962206544902	25.1834395063705	25.8687055622213	25.2428957211828	24.7501344700212	24.963200209759	0.955928526925327	24.8061350905448	2.16984627999112	0.0477707714557148	0.366682182158897	-4.11153913304202
W5PP03	tr|W5PP03|W5PP03_SHEEP ATP-synt_DE_N domain-containing protein OS=Ovis aries (Sheep) OX=9940 GN=ATP5F1D PE=3 SV=1	4	4	23.9366205506785	23.6245526175429	24.0571022490858	25.0038168062229	24.9462618757311	24.9777571534918	-0.13713145781918	24.4929176043684	-0.295433741378184	0.772011163141896	0.892667389298188	-6.13557446948925
S4TZR5;W5PR06	tr|S4TZR5|S4TZR5_SHEEP WD_REPEATS_REGION domain-containing protein OS=Ovis aries (Sheep) OX=9940 GN=GNB2L1 PE=2 SV=1;tr|W5PR06|W5PR06_SHEEP WD_REPEATS_REGION domain-containing protein OS=Ovis aries (Sheep) OX=9940 GN=ENSOARG00000012019 PE=4 SV=1	19	19	27.1209657455357	26.4237982098643	25.9249617865883	25.6917688278804	25.4729274493524	24.9876986475977	0.521607210595732	25.6762165058386	1.19991419660022	0.250141103858624	0.587842106499711	-5.47833676838239
W5PLQ4	tr|W5PLQ4|W5PLQ4_SHEEP V-set and immunoglobulin domain containing 2 OS=Ovis aries (Sheep) OX=9940 GN=VSIG2 PE=4 SV=1	4	4	25.7968645110781	25.6666162574964	25.6227864499284	25.0236646367213	24.9109264997027	24.9995014562346	0.373726493795534	25.1498633882958	1.2608931484467	0.228013730000083	0.577092492227629	-5.4091647334567
W5NUG0	tr|W5NUG0|W5NUG0_SHEEP Aspartate aminotransferase OS=Ovis aries (Sheep) OX=9940 GN=GOT2 PE=4 SV=1	14	14	24.7288953696968	23.3107038423056	24.1801955360333	25.3127553184831	24.1977588061828	25.0169335035663	-0.0586950399994279	24.4872212493777	-0.142439957857665	0.888767895334824	0.948357183609769	-6.16982503505067
W5Q1F6	tr|W5Q1F6|W5Q1F6_SHEEP Apoptosis inducing factor mitochondria associated 1 OS=Ovis aries (Sheep) OX=9940 GN=AIFM1 PE=4 SV=1	18	18	24.8033341573071	24.5304484177372	25.2979410740423	24.5060905904059	24.794776440493	25.0319557041161	0.631455511141223	24.5116966417797	1.96052517333641	0.0702024127821071	0.402352475590389	-4.44702819156153
W5P9I9	tr|W5P9I9|W5P9I9_SHEEP Acetyl-coenzyme A synthetase OS=Ovis aries (Sheep) OX=9940 GN=ACSS1 PE=3 SV=1	13	13	23.4359797708627	23.9425198009533	24.3646033656463	23.2951453616783	24.9910868453129	25.047120893671	0.523785720989004	23.9175164791929	1.02844791699531	0.321230099837293	0.640012122839838	-5.65770116384559
W5NUU3	tr|W5NUU3|W5NUU3_SHEEP Tropomyosin 3 OS=Ovis aries (Sheep) OX=9940 GN=TPM3 PE=3 SV=1	11	5	23.7009021208941	23.8200581429406	24.2459882787756	24.5408324146267	24.6962176986939	25.0667054978502	-0.718871873240246	24.7045532955836	-1.82344072399604	0.0897164167042172	0.42335693876466	-4.65665385750246
W5PSZ5	tr|W5PSZ5|W5PSZ5_SHEEP Annexin OS=Ovis aries (Sheep) OX=9940 GN=ANXA1 PE=3 SV=1	17	17	24.8118407494116	25.3896976425291	25.1790911811656	24.0783359518308	25.8721478144722	25.0849365610134	1.46834664527181	24.3351683274345	4.04578569032935	0.00120972925260283	0.113109685118365	-0.736128884445094
W5NRK4;W5PEQ8	tr|W5NRK4|W5NRK4_SHEEP Glutamate dehydrogenase OS=Ovis aries (Sheep) OX=9940 GN=GLUD1 PE=3 SV=1	16	16	24.8845576275841	24.2796924045894	24.9417323727281	25.626029298735	24.7600505290259	25.1022581182578	0.576657378734772	24.644058035786	1.98576638204629	0.0670605053146393	0.401447843235856	-4.4075106229569
W5PT68;W5NZK9	tr|W5PT68|W5PT68_SHEEP Filamin B OS=Ovis aries (Sheep) OX=9940 GN=FLNB PE=4 SV=1	39	35	24.0916546802412	24.7556534306226	24.7852029004137	24.0056793543579	25.3115962986045	25.1246534838114	-0.238358203155663	24.7982524595864	-0.710459300939825	0.48911928768338	0.759522890064683	-5.92590064535314
W5P340	tr|W5P340|W5P340_SHEEP Superoxide dismutase OS=Ovis aries (Sheep) OX=9940 GN=ENSOARG00000004523 PE=3 SV=1	7	7	24.1017134858116	24.0620598100649	24.1218620639634	25.152151075535	25.2845696667505	25.1467911410502	-0.0247858901737352	24.6572508189495	-0.0599017691578568	0.953082966411311	0.977524288240437	-6.17839024744704
W5QJ98;W5P5I7;Q6YNX6;W5NZX8	tr|W5QJ98|W5QJ98_SHEEP Uncharacterized protein OS=Ovis aries (Sheep) OX=9940 GN=LOC105614854 PE=3 SV=1;tr|W5P5I7|W5P5I7_SHEEP Calmodulin OS=Ovis aries (Sheep) OX=9940 GN=CALM2 PE=3 SV=1;sp|Q6YNX6|CALM_SHEEP Calmodulin OS=Ovis aries (Sheep) OX=9940 GN=CALM2	6	6	23.348255056732	24.0443540738089	24.1014766463639	24.4433773650371	25.2103168332981	25.1639271568041	-0.88997219475845	24.8302706193866	-1.97261163752174	0.0686815822023112	0.402352475590389	-4.42813976748595
W5PTW2;W5PJK2	tr|W5PTW2|W5PTW2_SHEEP Uncharacterized protein OS=Ovis aries (Sheep) OX=9940 GN=SLC25A3 PE=3 SV=1	12	12	26.398505399137	25.8011732492211	26.5645630600131	23.8503275086299	24.4378802562989	25.1739888142292	1.50882327923367	24.6166614083047	1.80572880197332	0.092564119634616	0.426681017057226	-4.68309027567967
W5Q1T4;J9UXY3	tr|W5Q1T4|W5Q1T4_SHEEP Uncharacterized protein OS=Ovis aries (Sheep) OX=9940 GN=ENSOARG00000015545 PE=3 SV=1;tr|J9UXY3|J9UXY3_SHEEP HSP10 OS=Ovis aries (Sheep) OX=9940 GN=HSP10 PE=3 SV=1	8	8	24.2359871234646	23.5472968975201	24.0740986824161	25.3482218776295	24.9576543007017	25.1862672638739	-0.41968706810184	24.7680978916519	-0.870432194740034	0.398785185797432	0.70186192700348	-5.80193118038779
W5PPE8	tr|W5PPE8|W5PPE8_SHEEP Cytochrome c oxidase subunit 4I1 OS=Ovis aries (Sheep) OX=9940 GN=COX4I1 PE=1 SV=1	6	6	21.8160712693257	21.9044920503698	22.8656469969164	22.7028260090999	24.4938753944015	25.2076795189676	0.564451265012828	22.8828729073404	0.865066680397119	0.401623892147968	0.703547239640937	-5.8064562133296
W5PHT5	tr|W5PHT5|W5PHT5_SHEEP Basal cell adhesion molecule (Lutheran blood group) OS=Ovis aries (Sheep) OX=9940 GN=BCAM PE=4 SV=1	7	7	21.8029432699282	22.5028450622172	23.2255325636268	NA	20.681248322202	25.2231816893764	-0.98636874559304	23.2251694972481	-1.31265190735479	0.21207116246786	0.568440670567711	-5.30594219694541
W5P707;W5P0L8;W5P9P1	tr|W5P707|W5P707_SHEEP Actinin alpha 4 OS=Ovis aries (Sheep) OX=9940 GN=ACTN4 PE=4 SV=1	22	15	23.5992918875001	22.7966024832747	24.0242681282533	24.308855550371	24.6105772614882	25.2424427970255	0.696017312084042	23.7489976952768	1.72858827351845	0.105925203335221	0.440312215491718	-4.79638412616173
W5PHY1	tr|W5PHY1|W5PHY1_SHEEP Uncharacterized protein OS=Ovis aries (Sheep) OX=9940 GN=ENSOARG00000009361 PE=4 SV=1	18	18	28.1144386083439	29.3445621443177	28.5745667124653	25.4743908246904	23.9592517738003	25.2581120664867	0.545941225859778	26.5145830754208	0.508133433068213	0.619294045031827	0.826328626488498	-6.04895560124074
W5PJG7	tr|W5PJG7|W5PJG7_SHEEP Calreticulin OS=Ovis aries (Sheep) OX=9940 GN=CALR PE=3 SV=1	17	17	25.9854630254858	25.9882667664778	25.4657003548106	25.8459659788378	26.505423863878	25.2748697615769	-0.0379122644736185	25.8632377574146	-0.133460270101299	0.895734216275016	0.952055467731128	-6.17109496773455
W5NSF7;W5P716	tr|W5NSF7|W5NSF7_SHEEP Phosphagen kinase C-terminal domain-containing protein OS=Ovis aries (Sheep) OX=9940 GN=ENSOARG00000001059 PE=3 SV=1;tr|W5P716|W5P716_SHEEP Phosphagen kinase C-terminal domain-containing protein OS=Ovis aries (Sheep) OX=9940 GN=ENSOA	10	10	25.4928842950493	25.1222533755002	25.4482755609965	25.3676048098289	25.3273277154649	25.287891543913	0.140954094622508	25.2705625028142	0.427978666077408	0.675195647115043	0.843149155328969	-6.08684719171937
W5PZM9;W5PC69	tr|W5PZM9|W5PZM9_SHEEP Annexin OS=Ovis aries (Sheep) OX=9940 GN=ANXA5 PE=3 SV=1	14	14	24.3036219252468	24.4900506225665	24.0651362562665	25.1279031265509	25.8911720412344	25.3024521527952	-0.0139057409357228	24.8703422245779	-0.0321391034873231	0.974816112121589	0.985354664685065	-6.17970169686902
W5QC41;W5P275	tr|W5QC41|W5QC41_SHEEP Pyruvate kinase OS=Ovis aries (Sheep) OX=9940 GN=PKM PE=3 SV=1	26	26	25.1799675392908	25.8504897827846	25.5732654681708	24.1856547185081	25.4887164789544	25.3195733971294	-0.621183385089036	25.5768695900175	-1.62923377521824	0.125612844024082	0.469792036650068	-4.93764965161952
W5PMP1	tr|W5PMP1|W5PMP1_SHEEP ADF-H domain-containing protein OS=Ovis aries (Sheep) OX=9940 GN=COTL1 PE=4 SV=1	12	12	24.43611023781	24.8211078106377	25.4301859005817	23.9577962904007	25.3552017076272	25.3344411727625	-0.63063948345005	25.204460261695	-1.64392089322432	0.122515830017938	0.460511763082502	-4.91711085214802
W5Q1X9	tr|W5Q1X9|W5Q1X9_SHEEP Annexin A10 OS=Ovis aries (Sheep) OX=9940 GN=ANXA10 PE=4 SV=1	13	13	24.9932644439342	25.9006523259341	25.4797049284248	24.8273967304244	25.7053387407593	25.3499021871696	-0.208837977702455	25.480462214959	-0.680463807825543	0.507340334947685	0.766647617254279	-5.94656935462007
W5NX91;W5PZY7;P0C276;W5P2Q8;P0CG55;W5Q9W5;W5P3M9	tr|W5NX91|W5NX91_SHEEP Ubiquitin-like domain-containing protein OS=Ovis aries (Sheep) OX=9940 GN=RPS27A PE=4 SV=1;tr|W5PZY7|W5PZY7_SHEEP Ubiquitin-like domain-containing protein OS=Ovis aries (Sheep) OX=9940 GN=ENSOARG00000014935 PE=4 SV=1;sp|P0C276|RL40_S	8	8	24.1797160489603	24.7465094495659	24.6136642016598	24.7865055698609	25.7474086094431	25.3667908405487	-0.620034721541302	25.2167831474438	-1.2522486527873	0.23105331481433	0.578019663816451	-5.41913589176667
W5PIG6;W5P663;W5P5C0;W5PYK2	tr|W5PIG6|W5PIG6_SHEEP Enolase 1 OS=Ovis aries (Sheep) OX=9940 GN=ENO1 PE=3 SV=1	23	23	24.4139620821785	25.623249689931	25.2099816439069	24.4115283481684	25.9743237051713	25.3834772500907	-0.688923993391136	25.5138824499367	-1.84157980158343	0.0868813809146656	0.419272728543031	-4.62942094620888
W5Q7Q6	tr|W5Q7Q6|W5Q7Q6_SHEEP Epoxide hydrolase OS=Ovis aries (Sheep) OX=9940 GN=EPHX1 PE=3 SV=1	17	17	25.3478562529199	25.7564658498733	25.5525771301086	25.4248651888035	25.6660938886264	25.3958010939786	0.792287680489228	25.1277993938071	2.81310909718454	0.013849986404507	0.278433229794464	-2.99706892250276
P09670	sp|P09670|SODC_SHEEP Superoxide dismutase [Cu-Zn] OS=Ovis aries (Sheep) OX=9940 GN=SOD1 PE=1 SV=2	7	7	22.8798426067877	24.2883293276071	23.7537398743756	23.8825870648624	25.5778962235895	25.4134149256154	-1.46750413317181	25.0330537370588	-2.52205069814755	0.0244445236087773	0.305340093280616	-3.51367067594258
W5PSF3	tr|W5PSF3|W5PSF3_SHEEP ACB domain-containing protein OS=Ovis aries (Sheep) OX=9940 GN=DBI PE=4 SV=1	4	4	22.0687918697938	23.4111301535043	23.7431909840745	24.0908549737425	25.4341289122344	25.4369976520984	-1.55061240304121	24.8061552924286	-2.20973851958221	0.0443357544357709	0.366682182158897	-4.04573659026948
W5PI58	tr|W5PI58|W5PI58_SHEEP Epimerase domain-containing protein OS=Ovis aries (Sheep) OX=9940 GN=NDUFA9 PE=1 SV=1	18	18	24.5117194397204	26.2053975808053	26.3092449151454	23.4743725659011	24.9220665605599	25.4596545241584	1.36201256801549	24.4660696470407	1.87404564856967	0.0820068933003959	0.408941041257974	-4.58028474420391
W5Q282	tr|W5Q282|W5Q282_SHEEP Protein disulfide isomerase family A member 6 OS=Ovis aries (Sheep) OX=9940 GN=PDIA6 PE=3 SV=1	17	17	26.4733458390855	25.8669970253152	25.9744742033862	25.9450930110003	25.65027868477	25.47809479399	0.190228137636719	25.8029331907728	0.696757127455894	0.49739394749677	0.760493744312877	-5.93544512987437
P62262;W5PRN8;W5NQ22	sp|P62262|1433E_SHEEP 14-3-3 protein epsilon OS=Ovis aries (Sheep) OX=9940 GN=YWHAE PE=1 SV=1;tr|W5PRN8|W5PRN8_SHEEP 14_3_3 domain-containing protein OS=Ovis aries (Sheep) OX=9940 GN=ENSOARG00000012237 PE=3 SV=1;tr|W5NQ22|W5NQ22_SHEEP 14_3_3 domain-contain	12	10	23.6269744145166	24.1535288079936	23.9710960474422	24.9775231793266	25.6839146075224	25.497533164801	-0.536068892560991	24.9197961498809	-1.11804475787723	0.282419604793132	0.610548740997869	-5.5668317812733
P05028	sp|P05028|AT1B1_SHEEP Sodium/potassium-transporting ATPase subunit beta-1 OS=Ovis aries (Sheep) OX=9940 GN=ATP1B1 PE=2 SV=1	13	13	27.0597525269188	26.8312897864316	26.642563443901	25.8084860845454	25.3391586414755	25.5238096967335	0.36287787559888	26.0194044255349	0.866833792298931	0.400687490843812	0.703547239640937	-5.80496867088711
W5PB39	tr|W5PB39|W5PB39_SHEEP Dihydrolipoyl dehydrogenase OS=Ovis aries (Sheep) OX=9940 GN=DLD PE=3 SV=1	13	13	24.057617022211	23.805474257867	24.5891548254054	24.8705442837433	25.1904340027682	25.5454191164387	0.266091846818082	24.5433946613299	0.655707192914228	0.522672971316881	0.7752313170594	-5.96300104390157
W5Q4W8	tr|W5Q4W8|W5Q4W8_SHEEP Heat shock protein family A (Hsp70) member 9 OS=Ovis aries (Sheep) OX=9940 GN=HSPA9 PE=3 SV=1	20	20	25.0550773662277	24.541913989838	24.9836343005683	25.2795707703521	25.2714360911961	25.5708024490291	0.0662794262328354	25.0839327814188	0.234801981141087	0.8177715184305	0.908056218318802	-6.15198986207443
P29361	sp|P29361|1433Z_SHEEP 14-3-3 protein zeta/delta OS=Ovis aries (Sheep) OX=9940 GN=YWHAZ PE=1 SV=1	13	1	24.502022593399	25.2801946716341	24.4883394100715	25.1798380949043	26.2586136083751	25.5924123717012	-0.47830959142766	25.4560582540614	-1.21028561076614	0.246263979071707	0.587842106499711	-5.4667649843908
[truncated: 165 more rows]
