# Supplementary material for: Teladorsagia Circumcincta Galectin-Mucosal Interactome in Sheep
Source: Vet Sci. 2021 Oct 4;8(10):216. doi: 10.3390/vetsci8100216 (PMC8540209; doi:10.3390/vetsci8100216)
Supplement: Supplementary file 1 [file vetsci-08-00216-s001.zip › Table S3.xlsx]

## Sheet: Sheet1
Table S3. Identification by mass spectroscopy of sheep abomasal scrape tissue (ST) proteins eluted from a Tci-gal-1 column.
Accession number	Alternate gene ID	Protein annotation	Unique peptides	Average abundance	Number of predicted glycosylation sites			TM domains	Signal peptides	Predicted cellular location
					N-glyc		O-glyc
Immune response
W5Q0Z6	MCAM	Melanoma cell adhesion molecule (MUC18-related)	11	21.9	6		6	1	N	Cell membrane
W5Q3J8	HLA-DRB3	MHC class II antigen DRB3	2	21.23	1		1	1	Y	Cell membrane
W5Q2V1	HLA-DQB1	MHC class II antigen DQB1	2	20.59	0		3	1	Y	Cell membrane
W5PWS0	CD46	Membrane cofactor protein CD46	3	21.35	3		10	1	Y	Cell membrane
W5QD49	PSME1	Proteasome activator subunit 1	2	20.13	1		1	0	N	Cytoplasm
Cell signalling
W5P5W1	ITGA3	Integrin subunit alpha 3	10	23.64	11		4	1	Y	Cell membrane
Q863C4	ITGB6	Integrin beta-6	3	22.58	7		17	1	Y	Cell membrane
W5NY03	CD163	CD163, scavenger receptor cysteine rich domain	6	22.3	7		13	1	Y	Cell membrane
W5QG66	ITGB5	Integrin beta-5	3	21.31	5		25	1	N	Cell membrane
W5QG70	MUC13	SEA domain-containing protein	2	21.79	9		62	1	Y	Cell membrane
W5Q501	GNAS	GNAS complex locus	3	21.63	1		71	0	N	Cytoplasm
W5PF02	SRPRB	Signal recognition particle receptor, beta subunit	3	21.06	1		4	1	N	Cytoskeleton
W5PQS4	PROCR	MHC class 1-like antigen recognition domain	3	21.61	4		1	1	Y	Cytoskeleton
Cell adhesion
W5QC22	CD47	CD47 molecule	3	22.12	5		4	5	N	Cell membrane
W5NTA5	CD34/PODXL	CD34/Podocalyxin	2	20.97	9		104	1	N	Cell membrane
W5QCH8	NPTN	Neuroplastin	6	22.21	4		3	1	N	Cell membrane
W5NY24	CTNNB1	Catenin beta 1	2	20.95	5		16	0	N	Cytoplasm
W5Q5C7	CTNNA1	Catenin alpha 1	2	21.17	0		20	0	N	Cytoskeleton
W5Q263	ICAM1/CD54	Ig-like domain-containing protein	2	21.19	7		1	1	Y	Extracellular
Apoptosis
W5PD03	NDUFA13	GRIM-19	3	21.23	0		0	1	N	Mitochondria
Regulatory function
W5PEN0	ITGA1	Integrin subunit alpha 1	9	22.86	19		15	1	Y	Cell membrane
W5PBS4	LRP1	LDL receptor related protein 1	14	22.89	33		122	1	N	Cell membrane
W5P6A5	SPINT2	Serine peptidase inhibitor, Kunitz type 2	2	22.17	2		9	1	Y	Cell membrane
W5NUR4	ADAM9	ADAM metallopeptidase domain 9	2	20.52	5		18	1	Y	Cell membrane
W5QAM4	CAMK2D	Protein kinase domain-containing protein	2	20.49	2		21	1	N	Cell membrane
W5P5W6	NDRG1	N-myc downstream regulated 1	3	22.36	0		19	0	N	Cytoplasm
W5NTX6	RIPK1	Receptor interacting serine/threonine kinase 1	1	22.1	2		38	0	N	Cytoplasm
W5P889	SEPTIN9	Septin 9	3	20.67	0		49	0	N	Cytoskeleton
W5PIU7	MTPN	Myotrophin	2	20.23	1		1	0	N	Cytoskeleton
W5QG21	PDIA5	Protein disulfide-isomerase A5	2	20.29	0		3	1	N	ER
W5PLZ4	TFF2	Trefoil factor 2	2	24.21	0		1	0	Y	Extracellular
W5PVM5	LAMA5	Laminin subunit alpha 5	5	21.6	13		173	0	N	Extracellular
W5PXR3	ENPP1	Ectonucleotide pyrophosphatase/phosphodiesterase 1	4	21.27	6		8	0	N	Extracellular
W5PEE9	LAMP1	Lysosomal associated membrane protein 1	3	22.15	17		5	1	N	Lysosome
W5NYJ4	DKC1	PUA domain-containing protein	3	21.86	0		20	0	N	Nucleus
Transport
W5P1H4	CTL4	Choline transporter-like protein 4	3	21.98	8		6	10	N	Cell membrane
W5P246	TM9SF2	Nonaspanin	3	21.46	0		2	9	Y	Cell membrane
W5P9V5	PIGR	Polymeric immunoglobulin receptor	3	20.67	4		4	1	Y	Cell membrane
Q9XT28	ATOX1	Copper transport protein ATOX1	3	20.15	0		0	0	N	Cytoplasm
W5NZ10	NUTF2	Nuclear transport factor 2	2	20.62	0		0	0	N	Cytoplasm
W5QGX9	SEC22B	SEC22 homolog B, vesicle trafficking protein	2	20.34	1		0	1	Y	ER
W5PLQ6	ARCN1	Coatomer subunit delta	4	21.09	0		18	0	N	Golgi
W5PDH7	NPC1	Niemann-Pick C type protein	4	21.54	14		9	9	Y	Lysosome
W5P180	MTX1	Metaxin	4	21.95	0		5	0	N	Mitochondria
W5P1G5	ERGIC1	Endoplasmic reticulum-Golgi intermediate compartment 1	1	21.46	1		0	2	N	Nucleus
Binding function
W5QFP1	PABPC4	Polyadenylate-binding protein	2	21.6	0		8	0	N	Cytoplasm
W5PK26	LASP1	LIM and SH3 protein 1	4	21.66	0		9	0	N	Cytoplasm
W5PBY5	RI	Ribonuclease inhibitor-like protein	3	20.88	0		0	0	N	Cytoplasm
W5PGT5	MYH11	Myosin heavy chain 11	1	20.94	10		52	0	N	Cytoskeleton
W5PTV7	ACE	Angiotensin-converting enzyme	5	22.07	6		12	0	N	Extracellular
W5NUA0	PRELP	Proline and arginine rich end leucine rich repeat protein (Prolargin)	4	20.63	2		4	0	Y	Extracellular
W5PSB6	ACE2	Angiotensin-converting enzyme 2	1	20.61	6		3	1	Y	Extracellular
W5P3H8	IGF2R	Insulin like growth factor 2 receptor, mannose-6-phosphate receptor	7	22.28	16		13	1	N	Golgi
W5PD64	ARL8B	ADP ribosylation factor-like GTPase 8B	3	21.57	2		0	0	N	Lysosome
W5Q8Y5	HDLBP	High density lipoprotein binding protein/Vigilin	3	21.71	0		30	0	N	Nucleus
W5QBH1	CSRP1	Cysteine and glycine rich protein 1 (LIM domain, zinc finger)	2	21.19	3		7	0	N	Nucleus
Metabolic function
W5P906	DPP4	Dipeptidyl peptidase 4	3	21.45	9		7	0	Y	Cell membrane
W5P1J8	CAO	Copper amine oxidase	3	22.71	4		11	0	Y	Cytoplasm
W5Q4B6	PGLS	6-phosphogluconolactonase	2	20.35	0		1	0	N	Cytoplasm
W5QJ31	MTHFD1	Methylenetetrahydrofolate dehydrogenase 1	6	21.61	0		4	0	N	Cytoplasm
W5PJ69	CKM	Creatine kinase, M-type	2	21.05	1		3	0	N	Cytoplasm
W5PSI1	PSMD3	Proteasome 26S subunit, non-ATPase 3 (PCI domain)	2	20.76	1		17	0	N	Cytoplasm
W5QD45	UGT1A1	UDP-glucuronosyltransferase	2	20.9	1		4	0	Y	ER
W5PVR9	ERMP1	Endoplasmic reticulum metallopeptidase 1	4	22.28	2		5	8	N	ER
W5QA42	MFAP4	Fibrinogen C-terminal domain-containing protein	2	22.21	1		0	0	Y	Extracellular
W5P8L8	B4GALNT2	Beta-1,4 N-acetylgalactosaminyltransferase	2	20.61	3		2	1	N	Golgi
W5Q9K1	QSOX1	Sulfhydryl oxidase	5	22.46	2		30	1	Y	Golgi
W5PIZ6	MLYCD	Malonyl-CoA decarboxylase	1	20.98	0		4	0	N	Mitochondria
W5QB48	LOC101113624	ATP synthase, subunit F	2	23	0		3	0	N	Mitochondria
W5QFD8	PYROXD2	Pyridine nucleotide-disulphide oxidoreductase	2	21.01	2		0	0	N	Mitochondria
W5P066	CYB5B	Cytochrome b5 type B	2	21.49	0		1	1	N	Mitochondria
W5P8N8	IDH3B	Isocitrate dehydrogenase [NAD] subunit	4	21.27	0		6	0	N	Mitochondria
W5Q2E8	PKS	Polyketide synthase, enoylreductase domain	2	20.83	2		2	0	N	Mitochondria
W5NVQ4	CAND1	Cullin associated and neddylation dissociated 1	3	20.35	1		9	0	N	Nucleus
Other
P00922	CA2	Carbonic anhydrase 2	2	21.15	0		1	0	N	Cell membrane
W5PGA9	NCSTN	Nicastrin	3	20.74	11		8	1	Y	Cell membrane
W5Q9C5	LNPEP	Leucyl and cystinyl aminopeptidase	2	20.42	15		6	1	N	Cell membrane
W5NTZ9	AIMP2	Aminoacyl tRNA synthase complex-interacting multifunctional protein 2	2	20.25	1		5	0	N	Cytoplasm
W5QFZ3	CCT4	T-complex protein 1 subunit delta	4	20	1		2	0	N	Cytoplasm
W5PJX0	CCT6B	Chaperonin containing TCP1 subunit 6B	3	20.79	2		1	0	N	Cytoplasm
W5PZH6	MPDU1	Mannose-P-dolichol utilization defect 1 protein	2	20.99	0		0	4	N	ER
W5NYN6	RTN3	Reticulon	1	21.78	1		151	3	N	ER
W5NVK4	SPCS1	Signal peptidase complex subunit 1	1	22.34	1		2	2	N	ER
W5QAH5	-	Transcription factor, GTP-binding domain	1	23.93	2		1	0	N	Nucleus
W5P0R5	RPL21E	Ribosomal protein L21e	1	21.71	0		0	0	N	Ribosome
W5P900	RPL29	60S ribosomal protein L29	2	21.48	2		0	0	N	Ribosome
W5PQ79	RPS15	Ribosomal protein S15	2	23.8	0		0	0	N	Ribosome
Unknown
W5PQ27	GATD3A	Glutamine amidotransferase-like class 1 domain containing 3A	4	21.66	1		8	0	Y	Mitochondria
