# Supplementary material for: Teladorsagia Circumcincta Galectin-Mucosal Interactome in Sheep
Source: Vet Sci. 2021 Oct 4;8(10):216. doi: 10.3390/vetsci8100216 (PMC8540209; doi:10.3390/vetsci8100216)
Supplement: Supplementary file 1 [file vetsci-08-00216-s001.zip › Table S2.xlsx]

## Sheet: Sheet1
Table S2. Identification by mass spectroscopy of sheep abomasal whole tissue (WT) proteins eluted from a Tci-gal-1 column.
Accession number	Alternate gene ID	Protein annotation	Unique peptides	Average abundance	Number of predicted glycosylation sites		TM domains	Signal peptides	Predicted cellular location
					N-glyc	O-glyc
Immune response
W5PI11	TAPBP	Ig-like domain-containing protein	2	19.74	1	6	1	Y	Cell membrane
W5PWS0	CD46	Membrane cofactor protein CD46	3	21.18	3	10	1	Y	Cell membrane
W5PH55	OAS	2'-5'-oligoadenylate synthase	4	21.54	5	16	0	N	Cytoplasm
W5QD49	PSME1	Proteasome activator subunit 1	2	20.94	1	1	0	N	Cytoplasm
W5PBE1	ISG15	Ubiquitin-like protein, interferon-stimulated gene 15	2	19.52	1	0	0	N	Extracellular
W5PZG7	PECAM1	Platelet and endothelial cell adhesion molecule 1	3	21.24	11	2	1	N	Extracellular
W5QC22	CD47	CD47 molecule	3	22.07	5	4	5	N	Extracellular
Cell signalling
W5Q2E5	PTPRC	Protein tyrosine phosphatase receptor type C	4	21.83	19	55	1	N	Cell membrane
W5P5W1	ITGA3	Integrin subunit alpha 3	10	23.09	11	4	1	Y	Cell membrane
W5NY03	CD163	CD163, scavenger receptor cysteine rich domain	6	22.45	7	13	1	Y	Cell membrane
Q863C4	ITGB6	Integrin beta-6	3	22.17	7	17	1	Y	Cell membrane
W5QG66	ITGB5	Integrin beta-5	3	20.94	5	25	1	N	Cell membrane
W5QG70	MUC13	SEA domain-containing protein	2	21.04	9	62	1	Y	Cell membrane
W5Q438	GNB2/3	G protein subunit beta 2/3	3	21.48	0	2	0	N	Cytoplasm
W5Q501	GNAS	GNAS complex locus	3	21.45	1	71	0	N	Cytoplasm
W5PQS4	PROCR	MHC class 1-like antigen recognition domain	3	22.18	4	1	1	Y	Cytoskeleton
Cell adhesion
W5PEE6	ITGA2	Integrin subunit alpha 2	2	19.42	11	12	1	N	Cell membrane
W5QCH8	NPTN	Neuroplastin	6	21.55	4	3	1	N	Cell membrane
W5PLW1	CTNND1	Catenin delta 1	3	20.38	7	73	0	N	Cytoplasm
W5NY24	CTNNB1	Catenin beta 1	2	20.57	5	16	0	N	Cytoplasm
W5Q5C7	CTNNA1	Catenin alpha 1	2	21.42	0	20	0	N	Cytoskeleton
W5Q263	ICAM1/CD54	Ig-like domain-containing protein	2	21.18	7	1	1	Y	Extracellular
W5PEX4	FNDC3A	Fibronectin type III domain containing 3A	2	20.41	5	28	1	N	Golgi
Apoptosis
W5QCK9	TMEM214	Transmembrane protein 214	4	20.2	4	19	1	N	ER
Transport
W5Q867	SLC12A2	Solute carrier family 12 member 2	3	20.56	4	41	12	N	Cell membrane
W5P061	ABCC3	ATP binding cassette subfamily C member 3	5	21.97	6	13	14	N	Cell membrane
W5Q3Y9	ATP2A1/2	Calcium-transporting ATPase	3	21.05	3	0	8	N	Cell membrane
W5P1H4	CTL4	Choline transporter-like protein 4	3	21.66	8	6	10	N	Cell membrane
W5P246	TM9SF2	Nonaspanin	3	21.12	0	2	9	Y	Cell membrane
W5P9V5	PIGR	Polymeric immunoglobulin receptor	3	21.63	4	4	1	Y	Cell membrane
W5QHF2	AP2M1	Clathrin adaptor, mu subunit	4	20.59	2	6	0	N	Cytoplasm
W5NZ10	NUTF2	Nuclear transport factor 2	2	21.54	0	0	0	N	Cytoplasm
W5P7A1	SAR1A	Secretion associated Ras related GTPase 1A	1	21.38	1	1	0	N	ER
W5P6U5	LMAN1	Lectin, mannose binding 1	5	21.79	0	4	1	N	Golgi
W5P0R0	COPG1	Coatomer subunit gamma	3	20.55	1	10	0	N	Golgi
W5PDH7	NPC1	Niemann-Pick C type protein	4	21.36	14	9	9	Y	Lysosome
W5P180	MTX1	Metaxin	4	21.49	0	5	0	N	Mitochondria
W5P9Q8	NDUFC2	NADH dehydrogenase [ubiquinone] 1 subunit C2	2	20.46	0	3	1	N	Mitochondria
B2MVX2	SLC25A11	Mitochondrial 2-oxoglutarate/malate carrier protein	4	20.03	0	4	0	N	Mitochondria
W5PS50	MPC2	Mitochondrial pyruvate carrier	1	19.62	0	2	3	N	Mitochondria
W5PCT5	SLC25A31	Solute carrier family 25 member 31	6	24.86	0	0	0	N	Mitochondria
Regulatory function
W5P0U4	MUC1	SEA domain-containing protein (Mucin 1 related)	4	23.98	5	158	1	Y	Cell membrane
W5P7F8	CD63	Tetraspanin	4	24.37	4	0	4	N	Cell membrane
W5P8X9	CLIC4	Chloride intracellular channel protein	2	21.58	0	0	0	N	Cell membrane
W5PBS4	LRP1	LDL receptor related protein 1	14	23.56	33	122	1	N	Cell membrane
W5PEN0	ITGA1	Integrin subunit alpha 1	9	23.09	19	15	1	Y	Cell membrane
W5NUR4	ADAM9	ADAM metallopeptidase domain 9	2	19.74	5	18	1	Y	Cell membrane
W5P6A5	SPINT2	Serine peptidase inhibitor, Kunitz type 2	2	21.46	2	9	1	Y	Cell membrane
W5QAM4	CAMK2D	Protein kinase domain-containing protein	2	19.38	2	21	1	N	Cell membrane
W5PI50	GLRX	Glutaredoxin domain-containing protein	2	22.53	1	0	0	N	Cytoplasm
W5P375	TCP1	T-complex 1	6	22.07	0	3	0	N	Cytoplasm
W5NTX6	RIPK1	Receptor interacting serine/threonine kinase 1	1	22.26	2	38	0	N	Cytoplasm
W5PZK7	ACTA2	Actin alpha 2, smooth muscle	1	23.26	1	1	0	N	Cytoskeleton
W5Q8V2	LIMA1	LIM domain and actin binding 1	2	20.32	2	102	1	N	Cytoskeleton
W5PIU7	MTPN	Myotrophin	2	21.33	1	1	0	N	Cytoskeleton
W5QG21	PDIA5	Protein disulfide-isomerase A5	2	20.16	0	3	1	N	ER
W5PLZ4	TFF2	Trefoil factor 2	2	24.57	0	1	0	Y	Extracellular
W5PVM5	LAMA5	Laminin subunit alpha 5	5	22.07	13	173	0	N	Extracellular
W5PXR3	ENPP1	Ectonucleotide pyrophosphatase/phosphodiesterase 1	4	21.15	6	8	0	N	Extracellular
W5PEE9	LAMP1	Lysosomal associated membrane protein 1	3	22.13	17	5	1	N	Lysosome
W5Q436	SLC25A5	Mitochondrial carrier protein	3	22.34	1	0	1	N	Mitochondria
W5PGB0	SIRT3	NAD-dependent protein deacetylase	2	20.15	1	6	0	N	Mitochondria
W5QCQ4	DHX9	DExH-box helicase 9	9	22.36	7	29	0	N	Nucleus
W5NYJ4	DKC1	PUA domain-containing protein	3	20.69	0	20	0	N	Nucleus
Binding function
W5PEH7	SRP68	Signal recognition particle subunit SRP68	6	21.9	0	19	0	N	Cytoplasm
W5PK26	LASP1	LIM and SH3 protein 1	4	21.74	0	9	0	N	Cytoplasm
W5QFP1	PABPC4	Polyadenylate-binding protein	2	22.19	0	8	0	N	Cytoplasm
W5PBY5	RI	Ribonuclease inhibitor-like protein	3	21.31	0	0	0	N	Cytoplasm
W5PGT5	MYH11	Myosin heavy chain 11	1	20.25	10	52	0	N	Cytoskeleton
W5NYP8	DYNC1H1	Dynein cytoplasmic 1 heavy chain 1	6	21.59	7	86	0	N	Cytoskeleton
W5PTV7	ACE	Angiotensin-converting enzyme	5	22.08	6	12	0	N	Extracellular
W5QCP9	COL6A3	Collagen type VI alpha 3 chain, von Willebrand factor A domain	6	22	6	86	0	Y	Extracellular
W5P8R7	FCGBP	IgGFc-Binding Protein	17	22.92	10	44	0	Y	Extracellular
W5PSB6	ACE2	Angiotensin-converting enzyme 2	1	20.66	6	3	1	Y	Extracellular
W5P3H8	IGF2R	Insulin like growth factor 2 receptor, mannose-6-phosphate receptor	7	21.66	16	13	1	N	Golgi
W5Q5W2	SCARB1	CD36, Scavenger receptor class B member 1	5	22.38	9	0	1	N	Lysosome
W5PEC3	ANXA6	Annexin	4	21.67	1	14	0	N	Mitochondria
W5PTZ9	LOC114116824	Histone H3	1	22.93	0	7	0	N	Nucleus
W5NQL2	OLA1	Obg-like ATPase 1	6	22.09	3	2	0	N	Nucleus
W5Q1M9	DDX17	DEAD-box helicase 17	1	20.72	3	35	0	N	Nucleus
W5QBH1	CSRP1	Cysteine and glycine rich protein 1	2	22.59	3	7	0	N	Nucleus
W5QIV1	S100A11	S100 Calcium Binding Protein A11	3	21.47	1	2	0	N	Nucleus
Metabolic function
W5P906	DPP4	Dipeptidyl peptidase 4	3	21.21	9	7	0	Y	Cell membrane
W5P0T6	FOLH1	Folate hydrolase 1 (Glutamate carboxypeptidase 2-like)	4	21.2	9	1	1	N	Cell membrane
W5PQK3	PFKL	ATP-dependent 6-phosphofructokinase	5	22.23	2	1	0	N	Cytoplasm
W5Q8K4	SLC3A2	Solute carrier family 3 member 2 (glycosyl hydrolase domain)	5	22.22	3	7	1	N	Cytoplasm
W5PHN8	AKR	Aldo-keto reductase	2	21.99	1	0	0	N	Cytoplasm
W5Q633	BLVRA	Biliverdin reductase A	4	21.94	0	0	0	N	Cytoplasm
W5PX34	LYPLA1	Lysophospholipase 1	2	20.73	0	0	0	N	Cytoplasm
W5PSI1	PSMD3	Proteasome 26S subunit, non-ATPase 3 (PCI domain)	2	21.37	1	17	0	N	Cytoplasm
W5PJ69	CKM	Creatine kinase, M-type	2	20.86	1	3	0	N	Cytoplasm
W5QJ31	MTHFD1	Methylenetetrahydrofolate dehydrogenase 1	6	22.17	0	4	0	N	Cytoplasm
W5PPQ4	GNE	Glucosamine (UDP-N-acetyl)-2-epimerase/N-acetylmannosamine kinase	2	20.06	3	0	0	N	Cytoplasm
W5QEY8	GFPT1	Glutamine--fructose-6-phosphate transaminase 1	4	21.86	1	1	0	N	Cytoplasm
W5PB30	GALE	UDP-glucose 4-epimerase (GT)	1	21	1	1	0	N	Cytoplasm
W5PPJ0	STT3A	STT3 oligosaccharyltransferase complex catalytic subunit A	5	22.34	1	1	13	N	ER
W5QH00	RETSAT	Retinol saturase	6	21.37	0	5	0	Y	ER
W5QA42	MFAP4	Fibrinogen C-terminal domain-containing protein	2	23.38	1	0	0	Y	Extracellular
W5Q9K1	QSOX1	Sulfhydryl oxidase	5	22.11	2	30	1	Y	Golgi
W5NWN0	GSTZ1	Glutathione S-transferase zeta 1	4	22.54	4	1	0	N	Mitochondria
W5QD93	LOC101119050	Dehydrogenase/reductase SDR member 4-like	3	22.31	1	3	0	N	Mitochondria
W5QBS0	ACAD10/11	Acyl-CoA dehydrogenase family	5	21.61	1	20	1	N	Mitochondria
W5NQ36	ECI2	Enoyl-CoA delta isomerase 2	5	21.56	1	5	0	N	Mitochondria
W5NR14	IDH3A	Isocitrate dehydrogenase [NAD] subunit	3	21.34	2	0	0	N	Mitochondria
W5PYA5	NDUFA8	NADH dehydrogenase [ubiquinone] 1 alpha subcomplex subunit 8	4	21.22	0	3	0	N	Mitochondria
W5QB48	LOC101113624	ATP synthase, subunit F	2	22.59	0	3	0	N	Mitochondria
W5QFD8	PYROXD2	Pyridine nucleotide-disulphide oxidoreductase	2	21.47	2	0	0	N	Mitochondria
W5P8N8	IDH3B	Isocitrate dehydrogenase [NAD] subunit	4	20.98	0	6	0	N	Mitochondria
W5P066	CYB5B	Cytochrome b5 type B	2	20.79	0	1	1	N	Mitochondria
W5Q2E8	PKS	Polyketide synthase, enoylreductase domain	2	20.6	2	2	0	N	Mitochondria
W5PM93	ACSS2	Acyl-CoA synthetase short chain family member 2	3	21.41	3	14	0	N	Nucleus
W5NVQ4	CAND1	Cullin associated and neddylation dissociated 1	3	21.25	1	9	0	N	Nucleus
W5Q496	RPL36	60S ribosomal protein L36	3	21.81	0	4	0	N	Ribosome
Other
P00922	CA2	Carbonic anhydrase 2	2	23.06	0	1	0	N	Cell membrane
W5PGA9	NCSTN	Nicastrin	3	20.18	11	8	1	Y	Cell membrane
W5Q9C5	LNPEP	Leucyl and cystinyl aminopeptidase	2	20.18	15	6	1	N	Cell membrane
W5PUD2	RPS21	40S ribosomal protein S21	4	21.3	0	0	0	N	Cytoplasm
W5PZ25	CAPN8	Calpain 8	2	21.64	3	4	0	N	Cytoplasm
A7UHZ2	PSMD4	von Willebrand factor, type A domain	2	21.38	0	15	0	N	Cytoplasm
W5QFZ3	CCT4	T-complex protein 1 subunit delta	4	20.62	1	2	0	N	Cytoplasm
W5PJX0	CCT6B	Chaperonin containing TCP1 subunit 6B	3	20.96	2	1	0	N	Cytoplasm
W5Q7E0	CKAP4	Cytoskeleton associated protein 4	8	21.19	0	32	1	N	ER
W5PMD1	SPCS2	Signal peptidase complex subunit 2	4	21.37	0	0	2	N	ER
W5QDT3	DAD1	Dolichyl-diphosphooligosaccharide--protein glycosyltransferase subunit DAD1	2	20.25	0	0	3	N	ER
W5NVK4	SPCS1	Signal peptidase complex subunit 1	1	21.32	1	2	2	N	ER
W5Q341	NDUFA12	NADH dehydrogenase [ubiquinone] 1 alpha subcomplex subunit 12	3	20.91	1	10	0	N	Mitochondria
W5Q2P3	LETM1	Leucine zipper and EF-hand containing transmembrane protein 1	2	21.16	1	24	1	N	Mitochondria
W5P779	HNRNPL	Heterogeneous nuclear ribonucleoprotein L	5	21.68	2	9	0	N	Nucleus
W5QAH5	-	Transcription factor, GTP-binding domain	1	23.51	2	1	0	N	Nucleus
W5QFZ8	RPL13	Ribosomal protein L13	2	22.14	1	4	0	N	Ribosome
W5P0I6	RPS28	40S ribosomal protein S28	2	19.85	0	0	0	N	Ribosome
W5PQ79	RPS15	Ribosomal protein S15	2	23.34	0	0	0	N	Ribosome
Unknown
W5PNH6	FAM234A	Family with sequence similarity 234 member A-related	7	22.86	3	6	1	N	Cell membrane
W5Q8Z5	CA4	Carbonic anhydrase 4	6	20.69	4	5	0	Y	Cell membrane
W5PQ27	GATD3A	Glutamine amidotransferase-like class 1 domain containing 3A	4	21.35	1	8	0	Y	Mitochondria
